# Supplementary material for: The Genetic Basis of Baculum Size and Shape Variation in Mice
Source: G3 (Bethesda). 2016 Mar 1;6(5):1141–51. doi: 10.1534/g3.116.027888 (PMC4856068; doi:10.1534/g3.116.027888)
Supplement: Supplemental Material [file supp_g3.116.027888_SuppTable1.xlsx]

## Sheet: September_4_2015.NS.csv
Supplementary Table 1. Expression values (FPKM) for all genes detected in 5-week-old bacula. Column headers with DBA in the name are the DBA individuals. Column headers with TGM4 in the name are C57 individuals. FC=fold change. p.value=significance associated with the Benjamini-Hochberg-corrected exact test in EdgeR.
Gene	Name	Chr	Pos	NS.1.DBA.8633	NS.2.DBA.8633pt1	NS.3.DBA.8633pt2	NS.4.DBA.8632	NS.5.DBA.8632pt1	N.1.TGM4.plus.8271	N.2.TGM4.plus.8271pt1	NS.6.TGM4.plus.8268	NS.7.TGM4.plus.8268pt1	NS.8.TGM4.plus.8268pt2	DBA_mean	TGM_mean	FC	p.value
ENSMUSG00000023764	Sfi1	11	3132030	69.8477	85.264	85.3154	82.357	92.5197	9.63296	10.2659	13.0035	9.29871	9.58856	82.4498	10.4117	0.126279	4.19e-53
ENSMUSG00000036322	NA	NA	NA	61.3432	65.9546	44.8933	65.9895	104.999	0	0.162607	0	0	0.153521	68.6713	0.0672358	0.000979097	2.18e-49
ENSMUSG00000030329	Pianp	6	124998973	50.1777	40.0565	49.801	42.8638	35.284	3.11807	2.35357	1.77192	1.33913	1.58199	43.0926	2.05167	0.0476107	1.32e-46
ENSMUSG00000074064	Mlycd	8	119394946	90.8167	123.891	121.318	110.909	111.157	23.15	20.0693	25.0763	26.2666	21.7984	110.61	23.4735	0.212219	1.73e-41
ENSMUSG00000018451	NA	NA	NA	31.0546	28.4556	27.8103	33.1363	30.1062	1.1837	0.802622	1.28515	1.29519	1.15586	29.8625	1.15273	0.0386012	1.65e-33
ENSMUSG00000029223	Uchl1	5	66676290	0.826712	0.911508	1.52486	1.59104	0.755895	31.3862	25.7295	28.0534	30.2247	25.4991	1.10573	28.4549	25.7341	2.01e-32
ENSMUSG00000083944	NA	NA	NA	11.3304	11.9467	8.86201	26.1632	13.5873	85.209	62.1978	108.073	62.2736	84.6293	14.2989	80.3968	5.62257	3.61e-32
ENSMUSG00000061815	Rufy4	1	74127678	100.629	104.139	106.403	96.5826	70.4956	21.0715	18.2784	31.038	26.6176	28.2278	94.4245	25.1641	0.266499	1.13e-30
ENSMUSG00000028619	Tceanc2	4	107139614	0.963369	3.60853	2.54459	2.9673	2.63532	33.2046	33.0982	32.6303	30.4667	28.3834	2.52475	31.8579	12.6183	1.42e-30
ENSMUSG00000031596	Slc7a2	8	40898902	67.65	64.5627	62.8858	67.8833	44.6008	175.198	166.213	278.897	223.782	231.69	60.7815	215.809	3.55057	4.17e-29
ENSMUSG00000028393	Alad	4	62509252	126.741	106.802	109.242	77.3469	96.9076	16.9979	26.2805	28.7213	22.0339	32.6904	102.31	25.5438	0.249672	2.58e-28
ENSMUSG00000049555	Tmie	9	110866863	64.3707	61.8323	76.3023	62.243	50.909	14.9337	11.5248	19.3784	20.9201	17.7019	62.3145	17.0113	0.272991	9.21e-27
ENSMUSG00000026535	Ifi202b	1	173962806	20.2776	21.3542	22.4555	24.4738	24.4565	0.256151	0	0.396271	1.44653	0.500455	22.4214	0.527638	0.0235328	1.7e-26
ENSMUSG00000021614	Vcan	13	89657234	113.954	119.813	118.653	102.417	117.817	303.465	300.907	327.873	331.053	254.326	113.536	306.737	2.70168	7.58e-26
ENSMUSG00000032425	Zfp949	9	88554530	40.6684	48.5287	48.1801	42.289	41.0047	11.4376	11.6367	11.0797	13.3907	9.67439	43.6855	11.5771	0.265009	4.96e-20
ENSMUSG00000092274	NA	NA	NA	339.328	318.676	397.744	309.664	280.373	937.882	550.836	920.964	734.95	760.705	324.856	782.654	2.40923	1.24e-19
ENSMUSG00000024026	Glo1	17	30594141	76.0484	77.614	72.5996	66.9877	62.7102	21.9181	19.8855	36.9056	26.7627	26.2537	70.4602	26.393	0.374581	6.06e-19
ENSMUSG00000097993	NA	NA	NA	118.671	107.567	128.29	106.037	105.226	41.4893	28.7331	60.5094	45.1574	42.1102	111.901	43.6249	0.389852	1.06e-18
ENSMUSG00000083551	NA	NA	NA	19.089	22.1306	23.5459	23.4133	19.5315	2.08837	2.5791	1.39758	1.6348	1.49211	21.3196	1.86628	0.0875384	1.09e-18
ENSMUSG00000030532	Hddc3	7	80343138	33.8297	35.3661	30.3413	36.8079	32.443	6.89815	8.15834	7.228	7.58728	5.62004	33.4795	7.17627	0.214348	1.31e-18
ENSMUSG00000032584	Mst1r	9	107907145	21.1806	23.3103	25.7265	23.3939	16.7712	66.9517	52.8885	106.243	62.3516	64.2717	21.8033	70.3417	3.22619	1.31e-18
ENSMUSG00000041193	Pla2g5	4	138800543	80.5625	83.6988	101.717	86.5104	66.5794	29.7361	23.2806	31.7727	40.5146	24.0226	82.7188	30.1666	0.364689	1.59e-17
ENSMUSG00000044783	Hjurp	1	88265184	135.63	141.629	125.212	140.713	145.279	324.472	305.737	289.905	316.74	277.517	136.756	306.797	2.24339	1.03e-16
ENSMUSG00000032549	Rab6b	9	103112157	1.7444	1.48801	2.11692	2.02446	1.25145	21.114	14.569	16.6207	21.4952	14.3646	1.7019	17.8214	10.4715	1.42e-15
ENSMUSG00000006369	Fbln1	15	85206134	45.2885	39.8447	45.5374	58.1186	42.2897	122.089	81.0854	140.473	140.532	110.945	45.7778	119.688	2.61453	5.73e-14
ENSMUSG00000038291	Snx25	8	46033745	35.2224	34.5864	34.0834	34.339	31.5884	7.7012	18.8535	7.64299	5.06553	7.70941	33.6364	9.54246	0.283695	6.03e-14
ENSMUSG00000020467	Efemp1	11	28854474	2.63388	3.33818	2.92512	3.62808	2.78678	21.5158	18.5525	16.447	19.9734	22.912	3.03386	20.124	6.63314	8.6e-14
ENSMUSG00000042082	Arsb	13	93771778	195.256	167.435	217.556	230.27	153.14	358.988	347.076	444.655	484.813	407.066	190.304	412.781	2.16906	5.58e-13
ENSMUSG00000058145	Adamts17	7	66839836	50.8576	46.9467	49.9113	56.0253	45.3345	25.7081	15.5566	18.005	24.0412	15.9043	49.3288	20.0558	0.406574	2.07e-12
ENSMUSG00000080413	NA	NA	NA	0	0	0	0.634272	0	6.85258	23.2976	22.5046	6.02775	14.6135	0.126837	14.6862	115.788	2.52e-12
ENSMUSG00000028573	Fggy	4	95585244	0.208664	0	0	0.689905	0	11.1777	8.17171	15.4278	8.91899	9.70553	0.178535	10.6798	59.819	3.22e-12
ENSMUSG00000039601	Rcan2	17	43836273	87.8498	74.2299	102.796	78.105	75.4189	44.4671	31.7627	39.1891	42.0296	35.2361	82.6381	38.8772	0.470451	8.3e-12
ENSMUSG00000040848	Sft2d2	1	165179259	40.7867	46.2801	44.9012	46.1654	52.4872	119.167	113.389	89.7203	89.5882	102.507	45.8011	104.198	2.275	8.69e-12
ENSMUSG00000052504	Epha3	16	63546134	44.9036	33.9664	38.1132	38.1141	35.8885	65.8018	73.5085	120.445	98.0668	86.4488	37.8188	89.1756	2.35797	9.8e-12
ENSMUSG00000029816	Gpnmb	6	49036723	0.499232	1.09616	0.750093	1.14053	0.805192	14.8445	12.0893	10.6745	12.2507	11.7542	0.851219	12.4622	14.6404	9.8e-12
ENSMUSG00000077563	NA	NA	NA	7.68668	12.7217	9.2043	27.6206	70.3898	0	0	0	0	0	25.847	5.55e-17	2.14768e-18	1.85e-11
ENSMUSG00000074782	NA	NA	NA	16.4591	10.6795	15.9691	13.4002	14.0569	38.352	30.1806	44.1312	46.4382	32.289	13.9616	38.5646	2.76219	2.99e-11
ENSMUSG00000046718	Bst2	8	71534693	14.1913	9.74529	12.5627	11.5626	12.8759	33.3408	36.5745	32.0825	28.1926	45.3585	12.0729	35.4815	2.93895	4.12e-11
ENSMUSG00000051727	Kctd14	7	97454924	46.275	43.8377	54.4082	46.8622	46.1597	14.3599	19.2465	22.6149	24.3165	17.918	47.0076	19.8844	0.423005	5.69e-11
ENSMUSG00000007594	Hapln4	8	70083561	5.26311	4.33536	7.30569	4.85236	5.6356	21.3024	16.5536	28.3249	26.7701	17.0582	5.41463	22.1112	4.08361	1.87e-10
ENSMUSG00000032271	Nnmt	9	48591933	2.91391	2.9309	3.42864	4.04145	4.58249	18.0869	13.7113	22.5892	18.4059	17.5551	3.55515	18.1437	5.10351	2.61e-10
ENSMUSG00000061119	Prcp	7	92875339	64.0939	73.3454	68.5794	76.3785	65.064	132.263	125.991	153.241	139.866	113.815	68.8694	134.067	1.94669	3.78e-10
ENSMUSG00000046721	NA	NA	NA	17.0786	14.3557	14.9954	11.4677	14.1531	0.752513	1.81462	3.23565	1.83643	2.05171	14.266	1.9408	0.136043	6.91e-10
ENSMUSG00000007035	Msh5	17	35028744	13.5942	15.2114	13.7759	19.5221	22.5208	4.77851	3.97001	2.29852	1.60308	2.88531	16.8497	3.14028	0.18637	9.88e-10
ENSMUSG00000037260	Hgsnat	8	25945137	50.6008	46.3628	48.2764	47.8335	42.2974	86.949	79.4085	89.4465	85.5361	96.0395	46.592	88.2849	1.89485	1.28e-09
ENSMUSG00000038843	Gcnt1	19	17329076	20.4918	20.5319	20.1652	16.8941	15.7669	42.943	60.8226	39.8448	44.189	45.9906	18.5604	47.4891	2.55862	1.31e-09
ENSMUSG00000031584	Gsr	8	33653540	68.0094	63.5742	67.8407	71.4674	71.8902	168.273	173.482	105.028	152.068	174.612	67.9967	157.689	2.31907	1.45e-09
ENSMUSG00000022661	Cd200	16	45383453	233.663	218.945	272.352	244.134	192.34	401.819	344.205	556.212	449.48	354.822	229.329	422.396	1.84188	1.66e-09
ENSMUSG00000090272	Mndal	1	173857388	0	0	0	0	0	8.68411	12.7577	4.90702	6.09015	5.62269	5.55e-17	7.74887	1.39591e+17	1.81e-09
ENSMUSG00000017721	Pigt	2	164497559	165.901	150.101	187.666	147.531	158.04	90.4057	69.3596	92.2627	94.3025	81.7918	160.087	86.3229	0.539223	1.84e-09
ENSMUSG00000097582	NA	NA	NA	190.976	164.332	207.527	186.484	146.037	312.011	250.346	415.929	441.328	379.525	176.769	362.505	2.05072	2.09e-09
ENSMUSG00000062822	4833420G17Rik	13	119466104	25.6724	29.9947	25.3533	28.1936	32.3979	62.699	52.4675	61.6868	54.1713	49.5543	28.1385	56.5268	2.00887	2.76e-09
ENSMUSG00000058665	En1	1	120603033	18.1803	17.1346	22.5259	19.7266	11.3496	4.39144	2.83212	4.12067	4.74619	3.92593	17.5273	4.03629	0.230287	7.31e-09
ENSMUSG00000024990	Rbp4	19	38116875	228.726	203.402	208.238	171.721	157.455	50.4027	51.9617	107.4	93.058	104.744	191.551	81.7794	0.426932	7.77e-09
ENSMUSG00000028996	Rbp7	4	149449876	9.71423	10.3765	9.52562	13.3816	10.4533	0.665408	1.21109	0.748799	1.39568	0.633918	10.6029	0.949261	0.0895288	1.03e-08
ENSMUSG00000031781	Ciapin1	8	94823100	71.0684	78.9888	77.246	81.3935	82.407	39.5316	37.5423	51.6396	40.3177	37.0285	77.6142	41.4105	0.533543	1.09e-08
ENSMUSG00000077564	NA	NA	NA	11.0192	9.25149	13.2696	13.4734	10.2038	7.18578	0	0	0	0	11.3145	1.44542	0.127749	2.18e-08
ENSMUSG00000013584	Aldh1a2	9	71215847	21.76	31.7705	17.7165	23.3444	24.9472	10.8325	4.90733	3.99627	5.57102	10.2283	23.7693	7.19139	0.302549	2.32e-08
ENSMUSG00000029561	Oasl2	5	114897665	6.78604	7.99641	9.86331	5.87301	9.31713	28.8989	34.588	14.7558	25.5243	29.4709	7.89084	27.1835	3.44495	4.15e-08
ENSMUSG00000038422	Hdhd3	4	62499185	23.2976	17.2347	18.925	21.9472	20.4307	4.79677	4.88232	7.04667	6.8301	4.95548	20.1887	5.74177	0.284405	4.43e-08
ENSMUSG00000046618	Olfml2a	2	38932077	22.9113	24.5771	18.3203	28.1924	22.5369	83.5176	61.3908	42.891	69.1835	45.2457	23.1406	61.4642	2.65612	4.64e-08
ENSMUSG00000055254	Ntrk2	13	58808729	33.6067	18.0985	30.529	25.1047	18.5238	8.33777	5.8486	9.49949	6.70423	10.9307	24.818	8.2962	0.334282	5.25e-08
ENSMUSG00000030208	Emp1	6	135377211	407.7	332.149	358.827	364.635	284.584	632.298	516.51	579.212	609.473	525.899	345.513	578.774	1.67512	8.76e-08
ENSMUSG00000028843	Sh3bgrl3	4	134127744	147.622	147.641	151.725	159.255	165.256	304.593	274.66	232.886	248.535	293.786	153.153	274.563	1.79274	1e-07
ENSMUSG00000063239	Grm4	17	27422728	14.4946	14.1601	15.3398	11.8792	9.90618	1.52004	2.04999	2.15512	3.35795	2.60078	12.9897	2.36904	0.182378	1.49e-07
ENSMUSG00000036905	C1qb	4	136880292	15.6025	18.5227	10.8696	17.413	24.8065	84.934	94.0797	35.026	35.4956	63.7019	17.4071	63.8276	3.66676	1.75e-07
ENSMUSG00000068758	Il3ra	14	14347131	30.1495	30.543	37.1221	35.076	26.7405	11.941	12.151	13.622	14.0353	13.9276	31.5504	13.2591	0.42025	1.81e-07
ENSMUSG00000033174	Mgll	6	88725151	170.216	151.813	174.333	156.534	143.277	88.9548	81.3279	100.121	95.0313	98.9137	157.471	93.6461	0.594686	2.12e-07
ENSMUSG00000045594	Glb1	9	114401192	111.675	107.489	123.544	121.268	92.3223	180.792	138.721	247.579	227.295	226.76	109.952	205.149	1.86581	2.24e-07
ENSMUSG00000022899	Slc15a2	16	36751781	0.704543	0.63715	1.3876	1.48062	1.70153	13.1941	4.97121	12.3328	6.29158	18.6412	1.17353	11.082	9.4433	2.25e-07
ENSMUSG00000026958	Dpp7	2	25352422	48.7599	50.4106	57.6791	55.7111	47.9487	25.3656	21.34	36.013	26.5742	27.2492	51.5544	27.3844	0.531175	3.07e-07
ENSMUSG00000045871	Slitrk6	14	110749754	41.5368	52.0804	55.5061	61.4186	48.2786	95.6746	101.44	131.971	81.1342	74.8237	51.2654	97.2106	1.89622	3.48e-07
ENSMUSG00000021461	Fancc	13	63312669	33.2827	24.2158	35.0145	23.7027	24.5832	45.3264	43.2869	67.6197	53.1157	56.9857	27.7991	53.4811	1.92384	5.38e-07
ENSMUSG00000024076	Vit	17	78534633	181.75	203.861	216.121	187.268	189.954	116.398	85.4835	131.856	118.911	127.537	193.858	116.68	0.601886	1.19e-06
ENSMUSG00000085882	NA	NA	NA	1.09995	0.348634	0.571879	0.182039	0.731948	7.6415	7.46387	7.72048	9.10525	7.20704	0.580982	7.91223	13.6187	1.21e-06
ENSMUSG00000029007	Agtrap	4	148080486	10.2758	13.0262	12.4011	12.3303	13.4568	29.3152	32.4699	22.8613	30.4287	27.108	12.1985	28.8725	2.36689	1.44e-06
ENSMUSG00000090223	Pcp4	16	96467782	15.8876	29.2308	22.3438	23.1174	17.7685	5.0512	3.51016	11.7794	9.16761	8.63792	21.4538	7.62737	0.355525	1.87e-06
ENSMUSG00000095079	Igha	12	113258771	10.7477	1.29284	7.60749	7.46995	15.3734	101.694	79.984	13.8231	26.0485	81.3933	8.46647	61.9317	7.31493	2.2e-06
ENSMUSG00000032062	2310030G06Rik	9	50740504	14.3807	17.1718	16.7891	14.204	15.2944	4.27081	3.51729	7.2478	3.66581	1.86036	15.4173	4.10099	0.265999	2.26e-06
ENSMUSG00000054855	Rnd1	15	98663783	13.6694	13.1303	14	11.3334	12.17	24.7646	17.6125	40.9769	42.0248	37.6664	12.7267	32.7607	2.57417	2.4e-06
ENSMUSG00000032377	Plscr4	9	92471742	7.23795	6.01352	6.41669	5.32012	4.3819	21.7857	15.4124	18.3288	19.1507	16.0032	5.80163	18.2908	3.1527	2.49e-06
ENSMUSG00000022195	6030458C11Rik	15	12810715	65.5069	67.3554	63.6051	60.41	57.0838	31.4243	35.9591	33.2177	40.1708	35.5899	62.1726	35.7309	0.574705	3.05e-06
ENSMUSG00000042286	Stab1	14	31139150	36.7416	42.6927	40.209	43.4797	32.3717	96.6834	68.8657	62.773	71.7928	62.4989	38.6882	73.3832	1.89679	3.53e-06
ENSMUSG00000030761	Myo7a	7	98051630	7.37064	8.92657	5.99234	10.0296	13.2823	23.9742	29.8682	17.7806	21.8241	22.7201	9.09718	23.6004	2.59426	5.57e-06
ENSMUSG00000083622	NA	NA	NA	0	0.15656	0	0	0.135827	5.09157	2.62301	6.29388	3.55223	8.14	0.0606303	5.14211	84.8109	5.6e-06
ENSMUSG00000052428	Tmco1	1	167308864	226.976	235.683	239.236	230.461	214.531	129.479	128.132	170.858	158.067	134.31	227.148	145.213	0.639285	6.07e-06
ENSMUSG00000026051	1500015O10Rik	1	43730885	143.141	153.11	141.628	126.846	101.72	64.9872	51.7926	94.248	76.8837	84.3943	131.678	74.6892	0.56721	7.52e-06
ENSMUSG00000019122	Ccl9	11	83575387	46.724	47.3398	39.0405	45.7498	44.6645	69.0373	113.557	82.7682	80.6457	72.6941	44.3622	84.9697	1.91536	8.76e-06
ENSMUSG00000027386	Fbln7	2	128864073	33.8711	37.4583	36.2721	25.3247	27.4783	49.8387	42.2097	68.5984	61.9026	66.9062	31.7123	58.2078	1.8355	9.55e-06
ENSMUSG00000030259	Rassf8	6	145808460	29.6897	25.3289	27.5807	33.1087	25.1233	48.6235	44.7627	53.6616	53.7789	43.7901	27.8888	49.3521	1.7696	1.09e-05
ENSMUSG00000006154	Eps8l1	7	4460879	0	0.620751	0.600278	0.359834	0.658527	8.65547	6.35944	8.00996	2.71371	6.49379	0.445728	6.45009	14.4709	1.22e-05
ENSMUSG00000021969	Zdhhc20	14	57837633	206.643	213.381	215.82	188.994	172.478	114.462	132.78	123.356	129.327	106.914	197.237	122.893	0.623075	1.23e-05
ENSMUSG00000067149	Igj	5	88521316	2.62484	1.17211	5.37734	4.06084	5.82834	39.8614	30.8428	5.13134	11.1015	45.6599	3.78012	27.0679	7.16061	1.23e-05
ENSMUSG00000033880	Lgals3bp	11	118393021	58.0373	54.4558	65.9764	71.7293	66.2608	149.119	134.349	85.8393	106.602	118.994	62.7478	120.954	1.92762	1.26e-05
ENSMUSG00000033355	Rtp4	16	23609989	6.50121	6.55003	6.60629	5.8955	6.46879	22.1979	30.7553	14.3624	11.5388	24.0393	6.34387	20.8864	3.29238	1.32e-05
ENSMUSG00000026003	Acadl	1	66831437	41.5653	39.697	42.4858	47.179	38.507	65.4132	69.171	69.361	73.2818	67.0068	41.4789	69.6292	1.67867	1.46e-05
ENSMUSG00000006457	Actn3	19	4861348	12.433	12.4357	12.4451	10.8836	13.2813	2.39366	1.48931	3.66676	4.66659	2.63747	12.1893	2.99053	0.24534	1.63e-05
ENSMUSG00000032690	Oas2	5	120731896	2.43912	1.31814	3.52963	2.08835	3.20019	7.47592	13.5834	6.09705	13.2659	17.3634	2.48798	11.7997	4.74268	1.63e-05
ENSMUSG00000039084	Chad	11	94565098	231.201	291.008	245.041	173.542	144.296	415.584	268.918	468.366	401.389	579.217	213.968	428.46	2.00245	1.83e-05
ENSMUSG00000073940	Hbb-b2	7	103812659	160.561	201.155	151.454	55.7061	87.7768	12.6247	29.802	32.5729	26.0091	73.3377	129.432	35.2057	0.272002	1.96e-05
ENSMUSG00000026389	Steap3	1	120190757	80.1563	51.0438	68.1512	68.0163	63.584	36.4407	36.2787	42.7963	39.577	33.8597	65.5173	38.0943	0.581439	2.06e-05
ENSMUSG00000004730	Emr1	17	57358726	5.08829	7.61116	4.4729	8.41884	7.08984	28.9295	42.4867	13.1831	13.7069	24.4744	6.50132	25.0383	3.85126	2.06e-05
ENSMUSG00000035566	Pcdh17	14	84446095	4.5071	2.80145	2.71908	2.5958	3.07757	9.25253	12.9625	10.388	14.6008	12.025	3.11098	12.0195	3.86356	2.5e-05
ENSMUSG00000040181	Fmo1	1	162829975	20.5729	27.0787	25.1977	33.9702	32.1196	76.1763	75.0311	39.6318	53.0247	53.6304	27.6178	60.5614	2.19284	2.59e-05
ENSMUSG00000026817	Ak1	2	32628482	136.977	123.744	154.906	140.254	113.942	67.2408	58.4203	104.319	91.1449	69.7202	132.33	78.4446	0.592795	2.7e-05
ENSMUSG00000029580	Actb	5	142903801	138.188	113.926	104.995	99.4606	103.044	244.703	189.224	164.725	151.197	229.414	110.865	198.027	1.78619	2.7e-05
ENSMUSG00000005413	Hmox1	8	75093750	31.9471	39.8753	34.7024	29.0383	31.8954	92.3097	124.417	49.5529	71.1491	54.6146	33.1743	80.1803	2.41694	3.16e-05
ENSMUSG00000028497	Ptplad2	4	88398095	28.2544	31.1204	29.08	28.1851	29.2088	51.0677	58.319	46.5203	45.9166	48.7419	28.913	50.7388	1.75488	3.46e-05
ENSMUSG00000035431	Sstr1	12	58212593	4.52812	7.33249	3.77287	2.97621	4.40683	0	0	0	0.33158	0	4.56727	0.0715907	0.0156747	3.49e-05
ENSMUSG00000029001	Fbxo44	4	148153472	0.450731	1.7273	1.04548	0.799398	1.51396	6.19016	5.22869	11.3068	9.13438	6.31078	1.10172	7.65048	6.94414	3.65e-05
ENSMUSG00000027360	Hdc	2	126593964	2.83967	2.55991	0.898304	2.25659	3.18609	24.2344	30.6093	3.38585	8.08807	17.5422	2.34401	17.1954	7.33586	3.77e-05
ENSMUSG00000009585	Apobec3	15	79892484	21.925	18.6859	19.6203	22.82	21.1795	72.3843	103.747	27.3346	38.9303	53.4982	20.6685	60.6202	2.93297	4.11e-05
ENSMUSG00000031591	Asah1	8	41341599	110.305	117.65	116.744	136.743	104.1	168.83	171.662	191.03	186.752	174.969	115.987	180.429	1.55559	4.21e-05
ENSMUSG00000026896	Ifih1	2	62597912	4.79157	4.75907	6.49352	5.71354	6.59393	17.6461	21.819	11.0845	13.3781	16.0607	5.61923	16.2567	2.89306	5.42e-05
ENSMUSG00000028327	1300002K09Rik	4	45849078	7.56813	7.54139	10.7059	11.5068	7.33632	1.81115	1.54363	1.50523	1.0807	1.91156	8.82599	1.58297	0.179353	5.65e-05
ENSMUSG00000029016	Clcn6	4	148006784	40.303	36.3989	42.9036	36.688	34.1059	22.2672	19.7632	18.8736	18.4581	21.5194	37.6519	20.3777	0.541212	5.68e-05
ENSMUSG00000035258	Abi3bp	16	56477914	10.4349	18.2415	12.578	15.5339	12.9766	30.9886	35.2675	29.5017	25.0602	21.5568	13.8408	28.7631	2.07814	5.8e-05
ENSMUSG00000045763	Basp1	15	25364232	28.6319	26.6232	26.1921	26.6723	31.7959	48.5726	48.8986	48.9556	60.5937	40.9324	27.7788	50.2186	1.8078	5.9e-05
ENSMUSG00000002396	Ocel1	8	71371675	38.6772	43.203	42.6634	45.3922	41.9805	23.1121	20.4218	26.5906	24.5479	22.2402	42.0116	23.5491	0.560538	6.25e-05
ENSMUSG00000028108	Ecm1	3	95734243	117.688	101.732	138.475	117.334	82.4595	199.941	147.863	183.849	171.887	164.465	109.926	174.923	1.59128	6.28e-05
ENSMUSG00000064373	Sepp1	15	3272789	328.509	375.847	328.227	391.675	375.007	738.403	783.577	452.898	548.988	648.995	357.561	646.94	1.80932	7.11e-05
ENSMUSG00000049404	Rarres1	3	67479340	36.1299	39.1029	40.738	40.1804	37.8446	18.107	15.8375	26.1371	23.9149	20.5637	38.434	21.0241	0.54702	7.13e-05
ENSMUSG00000038274	Fau	19	6058251	7.11122	5.89506	8.91955	7.01777	4.9798	0.882938	0.377194	1.35666	0.348589	1.01134	6.69087	0.788382	0.11783	7.87e-05
ENSMUSG00000036896	C1qc	4	136890046	21.1988	31.5006	22.2965	33.0484	33.366	89.2541	91.5123	38.4583	43.7117	74.4911	28.1489	68.7269	2.44155	8.35e-05
ENSMUSG00000031583	Wrn	8	33236340	28.37	27.9987	29.3857	30.3029	28.3457	47.6237	61.944	46.2875	47.3874	46.3476	28.6136	50.6006	1.76841	8.96e-05
ENSMUSG00000028862	Map3k6	4	133241089	32.4388	41.3363	30.6521	42.1377	39.2559	24.4753	15.6389	11.3413	23.9111	10.2916	36.9322	17.4216	0.471719	8.96e-05
ENSMUSG00000020601	Trib2	12	15793611	116.77	143.656	130.612	128.855	185.11	76.0999	82.8521	90.3707	81.6528	70.8486	140.481	81.0753	0.577125	9e-05
ENSMUSG00000053411	Cbx7	15	79918322	12.0845	13.7967	11.6326	13.9416	13.463	29.5094	32.6277	25.6517	19.589	25.6093	12.8832	26.8623	2.08507	9.54e-05
ENSMUSG00000023274	Cd4	6	124866248	2.37223	4.91279	2.01076	3.107	3.91446	16.2215	16.9927	7.52161	7.06477	12.1205	3.2507	12.1614	3.74115	0.000100366
ENSMUSG00000034593	Myo5a	9	75071633	101.736	111.273	114.103	110.497	87.9467	145.461	162.44	157.814	175.685	162.726	103.932	162.937	1.56774	0.000102729
ENSMUSG00000048388	Fam171b	2	83812749	18.4931	15.4809	17.0502	17.5742	16.9127	42.7833	29.1505	31.8441	50.2451	25.8052	16.9423	36.4535	2.15162	0.00010306
ENSMUSG00000029306	Ibsp	5	104302137	3393.37	2772.56	3834.73	3599.59	2392.12	3871.51	4226.07	7146.77	6986.27	5869.55	3151.35	5655.05	1.79448	0.00010861
ENSMUSG00000040543	Pitpnm3	11	72051058	21.2373	23.4087	25.5914	22.862	18.3986	10.2327	5.58123	10.8507	11.7186	8.76396	22.0398	9.48432	0.430327	0.000111092
ENSMUSG00000073403	NA	NA	NA	4.16452	4.73065	3.98614	4.13166	3.84353	0	0	0.177375	0	0	4.13184	0.0311577	0.00754088	0.000112621
ENSMUSG00000036915	Kirrel2	7	30448122	5.61365	3.44412	4.78232	4.43674	2.79652	0.130015	0.13081	0	0	0	4.1574	0.054956	0.0132188	0.000112621
ENSMUSG00000021876	Rnase4	14	51104821	68.7863	66.7421	68.2315	72.0838	73.098	103.112	92.1676	139.526	114.226	101.204	69.2297	110.504	1.5962	0.000118716
ENSMUSG00000035459	Stab2	10	86841605	67.1337	65.4442	74.7834	80.0512	64.3462	43.442	46.8817	11.2969	20.1848	24.4045	69.6365	29.9019	0.4294	0.000128891
ENSMUSG00000049882	Mettl21d	12	69577929	16.9185	22.5154	21.8984	19.4363	17.1833	6.10943	7.55797	7.11096	8.46854	10.3439	19.3811	8.01339	0.413464	0.000145433
ENSMUSG00000060548	Tnfrsf19	14	60966460	181.694	167.19	192.971	187.929	169.167	270.546	230.194	284.576	309.166	237.636	177.962	269.119	1.51223	0.000148485
ENSMUSG00000040809	Chi3l3	3	106147856	0.972336	0.465501	1.0119	3.70642	2.19456	12.8681	26.4365	2.87309	4.08824	28.9956	1.66476	15.4137	9.25879	0.000151432
ENSMUSG00000030521	Mphosph10	7	64376658	45.9166	47.8352	44.6895	48.9667	47.598	21.8137	28.572	30.9867	29.037	26.9994	46.6187	27.7355	0.594944	0.000156069
ENSMUSG00000054091	1810037I17Rik	3	122924460	6.46977	5.6464	6.55718	6.41188	4.86865	0.373328	1.03607	0.590426	0.367826	0.361209	5.92153	0.553331	0.0934439	0.000157808
ENSMUSG00000059142	Zfp945	17	22850605	10.2085	12.3079	11.5079	20.6012	19.8822	27.5886	27.9948	35.9294	29.6322	23.7842	14.8442	29.1594	1.96436	0.000161979
ENSMUSG00000038217	Tlcd2	11	75468205	20.2604	29.4754	26.8291	26.6202	26.8327	7.9559	11.7625	14.3731	14.4495	12.8422	25.7854	12.3866	0.480375	0.000163679
ENSMUSG00000044288	Cnr1	4	33943614	10.607	12.187	11.481	10.4337	12.2255	4.24251	3.03861	2.83415	3.64079	1.82242	11.2903	3.15079	0.279072	0.000170057
ENSMUSG00000038020	Rapgefl1	11	98837154	27.0621	34.411	32.7906	29.3594	36.0149	16.6352	18.0993	18.0714	15.2024	14.5777	31.6825	16.6563	0.525726	0.000178837
ENSMUSG00000069874	Irgm2	11	58219485	18.2519	18.9413	16.4875	12.1277	12.8486	29.5075	38.3161	23.9364	29.0146	32.8572	15.5549	31.2136	2.00667	0.000178837
ENSMUSG00000046152	Fut10	8	31195209	10.2172	10.4998	11.1939	12.0263	8.85235	20.853	15.8861	33.7491	22.9409	20.6234	10.4439	22.8072	2.18379	0.000187845
ENSMUSG00000028599	Tnfrsf1b	4	145215790	22.3921	25.5741	21.4064	24.9261	25.7753	70.6035	70.1677	29.8781	40.8022	47.9377	23.8424	52.8656	2.21729	0.000187845
ENSMUSG00000022108	Itm2b	14	73363061	1110.02	1064.48	1142.72	1156.23	1021.11	1556.49	1341.94	1511.16	1509.36	1429.46	1088.12	1484.64	1.36441	0.000191737
ENSMUSG00000036887	C1qa	4	136896157	25.3239	38.6471	20.5396	32.7863	35.3375	77.2987	93.3105	40.2409	48.7466	75.2013	30.4114	68.259	2.24452	0.000221009
ENSMUSG00000036533	Cdc42ep3	17	79334728	97.1089	91.6764	91.6474	92.493	81.5567	116.122	122.256	166.048	166.998	135.54	89.9854	142.582	1.5845	0.000223532
ENSMUSG00000025068	Gsto1	19	47855089	28.1403	28.481	27.4465	29.6596	38.4498	63.5014	56.3127	51.9774	40.8472	47.0332	30.2641	52.3784	1.73071	0.000224345
ENSMUSG00000033488	BC026585	1	157458596	6.74401	5.14611	6.43456	7.21006	6.90558	17.3486	14.4106	20.0494	16.6689	14.3214	6.43049	16.6496	2.58916	0.000228975
ENSMUSG00000015947	Fcgr1	3	96284279	1.30664	2.09086	1.58618	2.3097	3.96126	11.722	15.7093	4.81257	6.17002	10.8287	2.24822	10.0354	4.46371	0.000231158
ENSMUSG00000030111	A2m	6	121636289	0.951852	0.39346	1.14986	0.677463	0.768886	7.92637	5.39111	5.67674	10.7254	2.0413	0.776908	6.44077	8.29027	0.000233528
ENSMUSG00000004267	Eno2	6	124761296	19.7535	15.993	18.3981	18.8131	14.2595	8.02031	4.11427	9.54909	6.69155	6.01181	17.2457	6.88044	0.398965	0.00023692
ENSMUSG00000031532	Tmem66	8	34154644	121.64	113.938	117.92	123.495	113.492	165.288	141.51	206.76	180.006	171.295	117.02	173.908	1.48613	0.000284912
ENSMUSG00000069041	Slc25a31	3	40708992	4.50195	6.94951	4.63503	4.32989	2.60173	0	0.201346	0.189389	0.180055	0.362191	4.54655	0.190065	0.0418043	0.000297093
ENSMUSG00000040276	Pacsin1	17	27701888	48.6706	53.5787	57.3124	60.9992	48.3409	23.5219	21.1	31.7986	45.5601	19.9176	53.2329	28.6946	0.539039	0.000297093
ENSMUSG00000028268	Gbp3	3	142561764	6.3683	4.92532	6.67183	5.65022	6.61278	16.2622	19.9023	12.404	14.1062	15.6536	5.98762	15.8923	2.65419	0.000299135
ENSMUSG00000027004	Frzb	2	80413365	62.2361	93.513	63.6465	64.7493	52.5157	94.5597	88.5447	122.411	142.448	145.426	66.6654	119.924	1.7989	0.000311996
ENSMUSG00000067212	H2-T23	17	36030191	17.8291	17.053	14.7446	10.1962	17.225	6.17907	5.6649	4.81323	4.43778	7.08074	15.2846	5.69283	0.372455	0.000344745
ENSMUSG00000027460	Angpt4	2	151911332	32.7494	37.985	27.1881	30.339	31.4372	18.0896	16.2867	18.6075	17.6149	15.0651	31.6977	17.2732	0.544937	0.000370927
ENSMUSG00000096768	Erdr1	Y	90784808	10.813	18.9557	18.4332	10.2809	17.2565	3.4028	2.82682	8.81343	6.52428	6.61062	15.0101	5.63476	0.375398	0.000396888
ENSMUSG00000027227	Sord	2	122234893	4.814	5.13628	5.52884	4.96052	5.1602	15.5753	15.9633	13.5782	10.654	14.0189	5.07014	14.0861	2.77825	0.000417465
ENSMUSG00000027322	Siglec1	2	131069855	1.47483	1.7117	2.22877	1.65889	2.58246	15.3521	16.5742	3.36711	5.13596	10.1561	1.91584	10.3249	5.38921	0.000440534
ENSMUSG00000087259	NA	NA	NA	2.4438	0.774721	2.22265	3.33851	4.54797	9.23948	11.3471	9.66709	8.72037	9.53478	2.65588	9.80212	3.69073	0.000461511
ENSMUSG00000060224	Pyroxd2	19	42726922	33.2431	44.7513	40.6908	43.4475	35.0314	22.9586	17.8808	26.4099	24.7344	21.5102	39.0498	22.8403	0.584901	0.000479118
ENSMUSG00000031803	B3gnt3	8	71692607	1.82623	1.64341	1.84384	1.20129	0.975039	8.83038	6.36901	4.53937	8.93773	7.55602	1.4763	7.36287	4.98737	0.000499518
ENSMUSG00000032548	Slco2a1	9	103008620	20.5399	16.5132	14.9056	18.1368	16.5102	36.4995	31.1308	25.9844	36.3592	27.6403	17.1721	31.9696	1.86171	0.000500927
ENSMUSG00000028184	Lphn2	3	148817177	27.4516	25.9204	25.0042	25.0173	26.5768	44.0456	42.2936	41.384	44.1147	40.3091	25.7713	42.8987	1.66459	0.000511381
ENSMUSG00000025498	Irf7	7	141263228	11.4753	10.7714	10.6568	7.7129	11.1262	19.9677	30.6733	15.7938	18.4587	32.3261	10.2546	23.8386	2.32467	0.000511381
ENSMUSG00000024672	Ms4a7	19	11321520	3.42775	6.99131	3.72902	5.8735	6.50294	14.0445	16.3669	14.0206	9.26412	16.6174	5.28234	14.1799	2.68439	0.000511381
ENSMUSG00000037053	Azgp1	5	137981560	0.234586	0.129315	0.573497	0.136154	0	4.07231	1.99517	5.25211	4.66752	5.50392	0.205961	4.31146	20.9334	0.000518324
ENSMUSG00000086938	4930481A15Rik	19	5407051	0	0.365759	0.203689	0	0.156837	4.04491	3.42186	4.8053	5.6106	3.73538	0.144015	4.36132	30.2839	0.000518324
ENSMUSG00000015854	Cd5l	3	87358002	0.375896	0.27301	0.152232	0.2866	0.347313	7.82021	10.9524	0.549381	0.73236	10.2509	0.285618	6.20044	21.7088	0.000534298
ENSMUSG00000027188	Pamr1	2	102550192	15.9144	16.723	16.0057	21.5468	18.0282	10.1633	5.37975	10.0133	4.59662	6.36446	17.5054	7.29327	0.416629	0.000535159
ENSMUSG00000035696	Rnf38	4	44129597	53.3689	64.0556	50.2741	64.1445	61.3967	104.529	101.667	87.3262	88.3647	77.4789	58.2673	92.9884	1.59589	0.00057423
ENSMUSG00000052605	Isoc2b	7	4845273	5.07593	6.84273	6.38608	7.7711	5.87228	11.0813	14.9412	22.5043	14.2176	16.9921	6.33003	15.992	2.52637	0.00059377
ENSMUSG00000044906	4930503L19Rik	18	70453319	16.1116	13.6455	16.4784	20.1917	18.254	25.1751	29.5549	37.8849	33.9152	26.0888	16.7976	30.7395	1.82999	0.000619412
ENSMUSG00000057530	Ece1	4	137913582	103.391	97.5703	123.697	110.228	91.9733	82.1464	58.7676	63.8917	68.8847	56.9905	104.11	66.7936	0.641565	0.000624878
ENSMUSG00000026473	Glul	1	153902947	21.5367	23.5966	16.2789	15.4544	20.2763	43.2124	39.0955	25.0715	30.4797	43.8087	19.2856	36.8724	1.91191	0.000651921
ENSMUSG00000006014	Prg4	1	150449987	14.0474	15.3891	20.2433	14.0457	15.2007	5.05422	5.43391	9.87113	3.81472	6.48661	15.6032	6.11823	0.392114	0.000679735
ENSMUSG00000026712	Mrc1	2	14229513	21.7501	34.1646	20.969	37.2711	30.2533	78.8581	100.413	36.4079	45.745	63.4607	28.7336	66.3511	2.30918	0.000679735
ENSMUSG00000030255	Sspn	6	145934174	45.2631	38.3596	44.3222	41.4915	30.4629	63.8905	50.4383	63.9108	63.7146	60.2924	39.481	60.948	1.54373	0.000703719
ENSMUSG00000043157	Arl11	14	61310743	2.22686	2.1517	1.44272	2.87709	3.55413	10.4364	11.1674	6.07802	7.24234	10.108	2.44374	9.1402	3.74025	0.000706339
ENSMUSG00000023571	Fam132a	4	155962579	21.6766	24.2872	22.8793	20.2948	22.9492	35.0754	32.2095	44.6516	36.3414	39.5977	22.2181	37.7826	1.70053	0.000708754
ENSMUSG00000028836	Slc30a2	4	134343287	7.98721	10.5369	10.0699	10.5016	5.08755	2.37008	0.903332	3.33456	1.95488	2.33867	8.71888	2.17379	0.24932	0.000739101
ENSMUSG00000030207	8430419L09Rik	6	135198065	34.3833	28.6755	35.2	31.5807	31.1611	43.8798	42.7589	54.6619	60.7848	52.4812	31.8677	51.4117	1.61329	0.000794355
ENSMUSG00000027073	Prg2	2	84981338	1.75463	3.88796	0.681189	1.90835	2.57637	120.898	54.6745	1.995	2.18909	7.82754	2.15968	38.1851	17.6809	0.000795162
ENSMUSG00000031129	Slc9a9	9	94670062	14.8977	10.1085	12.009	15.7183	13.5402	27.4679	31.3826	25.2935	20.9453	22.2892	13.1422	25.7382	1.95844	0.000871148
ENSMUSG00000030560	Ctsc	7	88278203	79.1172	79.9502	88.8936	90.7323	85.1397	150.871	199.73	113.18	113.919	132.96	84.0021	144.633	1.72178	0.000879967
ENSMUSG00000022906	Parp9	16	35941121	18.8395	17.6063	20.9391	20.6752	21.6036	35.3445	46.8903	31.9389	27.8707	34.6266	19.7584	35.7876	1.81126	0.000879967
ENSMUSG00000028838	Extl1	4	134357651	20.4914	30.1655	26.2102	15.7911	16.1615	8.69408	10.3992	11.9138	8.74253	12.2203	21.4881	10.4636	0.486949	0.000952767
ENSMUSG00000006221	Hspb7	4	141421785	16.5463	12.283	16.2445	16.2576	8.43411	6.50799	4.31604	6.08914	5.3023	3.43866	13.7559	5.15879	0.375023	0.000976152
ENSMUSG00000054404	Slfn5	11	82956291	10.2058	16.2083	13.4014	14.2785	13.5382	36.638	44.988	16.4279	25.5061	26.8873	13.4134	30.7117	2.28964	0.000976152
ENSMUSG00000026104	Stat1	1	52122594	37.4239	40.8959	41.018	43.586	54.9387	85.0153	112.131	57.2556	58.0316	88.2101	43.3292	81.5394	1.88186	0.000996043
ENSMUSG00000024130	Abca3	17	24364533	23.5896	30.169	26.7944	32.4193	28.2499	18.4558	21.6626	7.66439	9.79011	11.8473	28.0182	14.1376	0.504587	0.00105762
ENSMUSG00000073557	Ppp1r12b	1	134760412	44.0999	47.6284	49.0697	44.6679	40.9317	76.6702	60.5171	70.7717	69.5108	58.6769	44.8049	67.804	1.51331	0.00105762
ENSMUSG00000031483	Erlin2	8	27025072	39.8862	38.2294	39.9416	41.79	35.6995	54.9554	58.4517	58.5462	60.6744	57.589	38.7208	58.6853	1.5156	0.00109717
ENSMUSG00000032661	Oas3	5	120754367	3.36092	2.64444	1.20732	0.842985	1.98979	8.42127	13.4674	2.66568	6.86481	12.6506	1.99462	9.02502	4.52467	0.00109717
ENSMUSG00000026574	Dpt	1	164796732	17.8606	18.4847	18.6708	14.0448	15.5774	8.70045	5.22636	5.62791	7.81813	8.18209	16.7468	7.19128	0.429412	0.00110889
ENSMUSG00000020638	Cmpk2	12	26469352	11.7027	10.2052	9.64072	10.4027	13.2733	25.0536	36.8222	17.1237	15.3973	31.1764	10.9705	25.5164	2.32591	0.00110889
ENSMUSG00000073402	Gm8909	17	36164667	2.75081	4.51277	3.55746	2.32125	4.32923	0	0	0	0	0	3.46875	5.55e-17	1.60032e-17	0.00117896
ENSMUSG00000048120	Entpd1	19	40612421	19.774	24.8161	20.6735	19.889	20.4067	53.1814	47.5829	24.4788	37.9663	36.4396	20.9246	40.6513	1.94275	0.00117896
ENSMUSG00000028164	Manba	3	135485681	40.1039	49.1415	49.9735	52.9146	43.6716	76.6616	64.7964	78.6893	65.271	61.4391	46.7038	69.8177	1.4949	0.00119689
ENSMUSG00000057596	Trim30d	7	104472046	0.141013	0	0	0	0.15014	2.46211	6.79191	0.456337	3.46067	3.04896	0.0597088	3.35083	56.1195	0.00119689
ENSMUSG00000044338	Aplnr	2	85136633	93.818	86.1696	83.6764	86.0893	80.8508	121.236	112.43	131.604	145.037	120.055	85.3242	127.424	1.49341	0.00121512
ENSMUSG00000072620	Slfn2	11	83065294	18.2894	16.8489	13.7849	19.4674	21.3319	52.7922	76.4111	18.1342	26.6159	55.9692	17.8453	47.079	2.63817	0.00130225
ENSMUSG00000034459	Ifit1	19	34640983	4.22047	1.29069	2.94146	2.84177	3.11823	6.38083	13.4282	10.2487	6.27197	11.1394	2.8534	9.58317	3.35851	0.00132738
ENSMUSG00000004996	Mri1	8	84251022	14.2032	10.8388	12.8237	12.6335	13.6089	22.5544	23.756	26.2652	24.701	24.1101	12.7068	24.4913	1.92742	0.00133256
ENSMUSG00000032725	Folr2	7	101840178	2.05286	0.983337	2.52047	2.22349	1.91716	4.7089	3.28303	11.0532	9.32411	13.0374	1.9158	8.29577	4.3302	0.00133256
ENSMUSG00000046808	NA	NA	NA	39.2465	45.5359	41.3408	38.4732	33.0954	25.2179	27.048	19.8595	22.5435	23.0173	39.115	23.8531	0.609822	0.00134003
ENSMUSG00000021185	9030617O03Rik	12	100786244	7.67882	9.07049	10.3855	9.02341	8.78684	16.5912	18.0069	20.5754	19.8886	18.9195	8.89656	18.9618	2.13137	0.00138016
ENSMUSG00000030165	Klrd1	6	129591831	0.183691	0.934837	0.267417	0.26289	0.784366	4.08859	7.7535	2.38404	3.47582	5.16993	0.486983	4.66705	9.5836	0.0014276
ENSMUSG00000044827	Tlr1	5	64924848	0.277381	0.944233	0.677608	0.164299	0.261898	4.23403	8.23586	2.58624	2.44703	5.16222	0.45734	4.61533	10.0917	0.0014276
ENSMUSG00000015981	Stk32c	7	139104226	19.4982	13.8626	15.9485	13.3662	17.8974	5.85185	3.83433	10.6516	7.47516	6.53354	15.9749	6.86498	0.429735	0.00146021
ENSMUSG00000028782	Bai2	4	129992069	12.1206	14.4209	12.7036	14.3292	12.4512	5.33387	3.01064	5.76968	6.40928	4.53806	13.0864	5.0436	0.385407	0.00149716
ENSMUSG00000029070	Mxra8	4	155839842	337.482	323.978	396.87	374.569	364.668	541.01	366.943	663.464	573.425	476.08	356.122	525.488	1.47559	0.0015087
ENSMUSG00000038642	Ctss	3	95526900	43.0538	48.7049	26.9288	42.6833	52.6563	124.891	176.148	41.4366	65.7111	118.233	42.6831	108.078	2.5321	0.00156304
ENSMUSG00000035311	Gnptab	10	88379295	105.498	96.5146	117.178	112.27	87.0714	142.543	140.072	153.737	158.168	141.374	102.47	148.737	1.45152	0.00156401
ENSMUSG00000040552	C3ar1	6	122849826	4.29331	3.80569	3.13984	4.54072	3.74022	13.4715	15.1618	9.29979	7.43976	10.285	3.87191	11.2631	2.90892	0.00162022
ENSMUSG00000015806	Qdpr	5	45434576	41.4076	39.8619	46.5623	38.518	37.6508	57.4446	51.9219	66.9995	59.7283	60.8261	40.3504	59.8022	1.48207	0.00164701
ENSMUSG00000018339	Gpx3	11	54902966	2337.84	2375.78	2561.23	2060.48	1820.7	3484.65	2167.68	4020.15	3665.69	3071.25	2202.4	3291.85	1.49466	0.0017668
ENSMUSG00000026546	Ccdc19	1	172521179	2.07767	1.31597	1.26975	2.20248	2.14178	6.24332	6.04726	9.35853	9.60176	6.79755	1.79044	7.66298	4.27995	0.0017668
ENSMUSG00000017737	Mmp9	2	164948257	3423.41	2774.97	3657.46	3585.81	2438.38	4498.85	3236.51	5584.79	6301.55	5246.34	3131.99	5014.51	1.60106	0.00178073
ENSMUSG00000072494	Ppp1r3e	14	54876377	1.68146	1.55563	2.04168	1.24292	1.03373	6.55137	4.655	7.08664	7.10988	8.18811	1.48858	6.76596	4.54524	0.00178073
ENSMUSG00000055322	Tns1	1	73914533	166.399	171.199	185.8	181.951	144.393	120.62	104.777	103.906	125.879	113.622	168.028	115.242	0.685854	0.00179971
ENSMUSG00000027546	Atp9a	2	168634775	60.8609	48.3138	57.2135	48.2504	44.6621	32.0261	21.5891	33.0782	40.9499	32.5768	51.2537	32.3365	0.630911	0.00184991
ENSMUSG00000031375	Bgn	X	73490790	2592.91	2523.13	2752.12	2530.29	2308.68	3568.23	2781.63	3889.62	4112.45	3110.61	2514.19	3522.74	1.40114	0.00184991
ENSMUSG00000046879	Irgm1	11	48865804	21.9717	23.9584	24.6502	27.0201	27.6401	43.7582	59.898	33.0726	36.5749	45.5324	24.8551	44.5	1.79037	0.00190399
ENSMUSG00000024397	Aif1	17	35171112	6.306	6.41351	5.74546	8.59171	7.3745	16.7757	16.6048	9.76402	12.8558	21.66	6.83693	15.7685	2.30637	0.00193142
ENSMUSG00000040280	Ndufa4l2	10	127514982	98.9815	74.6777	95.3717	56.7718	65.3552	30.5197	24.8581	61.9355	49.1207	52.8058	77.1692	43.8798	0.568618	0.00215286
ENSMUSG00000094281	NA	NA	NA	2.54906	4.15811	12.0448	6.00875	9.33779	0	0	5.68891	0	0	6.74439	1.07231	0.158993	0.00226183
ENSMUSG00000035448	Ccr3	9	124028630	21.0101	18.5417	28.8946	28.0213	19.9847	15.6397	17.3985	8.50172	8.59212	8.0817	23.0065	11.8139	0.513503	0.00226183
ENSMUSG00000032060	Cryab	9	50753277	27.5104	22.1722	27.9869	22.9809	23.1334	39.2239	30.6921	44.5592	45.7371	35.9148	24.4833	39.5137	1.61391	0.00226183
ENSMUSG00000027329	Spef1	2	131171686	9.89743	14.3378	11.1829	8.93689	7.15303	20.3405	17.9383	24.705	22.6029	17.3037	10.1782	20.7104	2.03477	0.00231948
ENSMUSG00000030206	Gsg1	6	135237406	0.1384	0	0.517739	0	0.129566	3.22071	1.85838	4.98188	4.82404	3.84424	0.151788	3.7586	24.7622	0.00266851
ENSMUSG00000049580	Tsku	7	98352061	132.188	126.668	150.253	137.254	107.838	77.1252	52.3456	109.064	98.6982	81.887	129.228	84.0616	0.650493	0.00274037
ENSMUSG00000023249	Parp3	9	106471236	23.5282	26.6178	25.1554	24.017	21.2728	34.2675	34.0657	47.5367	38.5701	36.1319	23.8708	38.3151	1.60511	0.00288501
ENSMUSG00000032487	Ptgs2	1	150100224	5.78823	4.59659	3.90889	3.97433	2.02043	7.92343	11.037	17.2184	11.7375	7.69106	4.00229	11.1495	2.78579	0.0029059
ENSMUSG00000029534	St7	6	17694212	42.754	39.4835	40.8648	39.5045	41.1201	22.2407	19.6651	35.7419	24.3054	24.7697	40.3801	25.377	0.628454	0.00292095
ENSMUSG00000021939	Ctsb	14	63133341	720.819	733.188	762.417	731.446	672.539	968.755	841.295	967.222	909.586	894.756	716.896	924.631	1.28977	0.00292116
ENSMUSG00000030921	Trim30a	7	104411080	6.9497	8.91839	7.93103	9.77224	12.1039	23.1519	36.8473	9.72192	17.8134	25.0348	9.0873	23.0408	2.53549	0.00292636
ENSMUSG00000004110	Cacna1e	1	154398396	1.46056	1.73223	1.1697	0.969247	0.784683	6.33804	23.8405	1.84299	5.37162	6.02265	1.20819	8.96037	7.41633	0.00292636
ENSMUSG00000047866	Lonp2	8	86624184	37.8203	40.3523	41.2213	44.9594	34.6115	52.8431	55.6903	66.013	54.5633	57.62	39.3845	57.7538	1.46641	0.00299007
ENSMUSG00000028927	Padi2	4	140906434	5.85131	8.83533	8.05819	7.82397	7.20633	18.8929	23.9552	10.7959	12.765	16.7435	7.48315	16.9116	2.25995	0.00311694
ENSMUSG00000036339	Tmem260	14	48446456	32.5788	35.0464	33.1351	32.9753	30.1994	44.1704	49.2098	52.6454	51.2355	45.8006	32.4702	49.0858	1.51172	0.00313175
ENSMUSG00000017057	Il13ra1	X	36112194	26.3448	22.9351	22.4714	24.3976	22.6284	40.3764	37.0768	37.3632	40.92	32.7102	23.538	38.0989	1.61862	0.00326265
ENSMUSG00000067780	Pi15	1	17602579	39.8955	41.4889	45.2234	44.4343	37.3655	35.1234	23.6969	19.4431	27.5229	20.9526	41.2421	25.6878	0.622853	0.00330848
ENSMUSG00000030990	Pgap2	7	102210584	20.1368	19.1267	19.1937	22.0341	18.9683	31.2132	30.7255	31.888	31.692	37.3729	19.7104	32.9045	1.6694	0.00360306
ENSMUSG00000028973	Abcb8	5	24394489	45.3765	52.6418	54.1253	52.871	57.2074	34.0072	32.814	39.9879	34.8102	30.6795	52.0289	34.7033	0.667001	0.00360934
ENSMUSG00000066258	Trim12a	7	104300840	0	0	0	0	0	3.80664	3.64267	1.83756	2.50603	2.61193	5.55e-17	2.92598	5.27098e+16	0.00382207
ENSMUSG00000038319	Kcnh2	5	24320003	30.6199	33.164	32.8655	29.3798	30.21	12.264	13.0086	31.0445	20.2278	14.4512	30.9466	18.1659	0.587006	0.00392614
ENSMUSG00000097188	NA	NA	NA	101.63	94.18	82.627	88.9847	94.3027	51.4104	55.459	75.7043	62.0643	66.0223	91.6499	62.4927	0.681864	0.00407766
ENSMUSG00000032392	Parp16	9	65215459	18.502	19.6709	25.7935	19.4777	15.703	10.8315	8.79214	7.62391	9.73573	11.512	19.5674	9.81839	0.501773	0.00413335
ENSMUSG00000036356	Csgalnact1	8	68358427	35.8894	44.2708	35.7044	32.1873	29.3898	17.8801	19.2512	20.2959	24.7683	24.6175	35.1193	21.6139	0.615441	0.00422037
ENSMUSG00000003273	Car11	7	45700273	5.82866	6.62172	6.07351	6.77534	5.31289	1.39779	0.749476	0.346345	1.30544	2.0732	6.06121	1.19866	0.197759	0.00429093
ENSMUSG00000052234	Epx	11	87864709	0.287903	0.409552	0	0.569572	0.694978	28.4287	10.7637	0.276874	0.983961	2.97183	0.397856	8.83798	22.214	0.00430044
ENSMUSG00000034488	Edil3	13	88821982	49.1454	43.8385	49.9235	46.8929	38.0856	55.9895	53.5999	83.7152	73.0873	67.1477	45.0505	67.0488	1.4883	0.0043542
ENSMUSG00000033902	Mapkbp1	2	119973052	45.1007	48.9786	50.5733	56.9237	44.5793	34.9631	25.3913	34.9436	35.5708	29.6354	48.751	32.3421	0.663414	0.00445084
ENSMUSG00000093483	NA	NA	NA	8.03815	10.5668	7.18763	6.32461	11.334	1.95481	1.77214	2.46201	3.50257	3.1373	8.64404	2.59434	0.300131	0.00446371
ENSMUSG00000035274	Tpbg	9	85843980	57.8039	48.3489	60.7431	73.5436	51.0965	33.6647	25.5829	47.0502	42.5358	36.2849	57.6969	37.1791	0.644386	0.00446371
ENSMUSG00000032011	Thy1	9	44045982	13.1189	10.0283	11.1219	7.21148	9.57591	17.3686	15.9684	18.9064	20.5674	25.5277	10.0993	19.8604	1.96651	0.00450709
ENSMUSG00000063458	1700112E06Rik	14	22019879	2.94502	3.25393	4.17947	3.60839	4.1802	0	0.150187	0.481271	0.558775	0.267209	3.60023	0.293662	0.0815676	0.00454815
ENSMUSG00000036570	Fxyd1	7	31051968	64.8937	76.1164	68.0054	69.8751	60.9777	107.032	71.448	133.104	106.644	87.6048	67.3235	101.325	1.50505	0.00454815
ENSMUSG00000000157	Itgb2l	16	96422624	2.98509	4.57443	2.69459	7.16606	8.21697	28.8953	46.8339	1.81491	10.0182	34.7432	5.12667	25.1935	4.91419	0.00455313
ENSMUSG00000031613	Hpgd	8	56294620	226.222	192.516	262.155	241.904	178.603	287.557	268.339	424.635	315.623	261.096	217.36	311.955	1.4352	0.00474267
ENSMUSG00000036362	P2ry13	3	59209345	2.02475	1.49684	1.13658	1.25928	2.64317	11.4704	16.2659	2.6129	3.50221	8.31031	1.70606	8.61807	5.05145	0.0047471
ENSMUSG00000015656	Hspa8	9	40801923	4.60145	4.39799	3.36826	4.65894	3.86565	10.0052	9.5519	10.2671	9.82876	15.6695	4.14329	11.1675	2.69533	0.0048762
ENSMUSG00000026888	Grb14	2	64912710	40.9436	47.8383	44.7019	29.0878	26.4897	19.5807	13.9854	28.2088	24.9663	22.8095	37.3028	21.9893	0.58948	0.00495137
ENSMUSG00000000204	Slfn4	11	83185310	8.53518	10.1574	7.66629	11.9906	12.3727	26.2945	40.1231	5.43088	30.5648	36.4369	10.093	28.6189	2.83553	0.00500952
ENSMUSG00000026365	Cfh	1	140086329	217.249	240.104	243.88	281.64	213.243	337.251	316.623	362.419	320.713	278.848	236.911	325.793	1.37517	0.00504407
ENSMUSG00000032420	Nt5e	9	88327686	131.597	133.076	136.351	142.34	99.8078	71.0552	66.2444	117.8	86.4077	89.0564	127.116	86.242	0.678452	0.0050878
ENSMUSG00000024593	Megf10	18	57180486	56.1256	44.1211	63.6519	69.8901	42.6694	38.407	25.0274	36.7452	42.4298	23.051	54.5895	33.3988	0.611817	0.00525008
ENSMUSG00000020009	Ifngr1	10	19592086	150.543	152.083	140.475	148.252	156.727	212.354	213.93	200.967	219.4	188.282	148.526	209.679	1.41173	0.00558604
ENSMUSG00000021998	Lcp1	14	75198100	19.1228	14.774	15.7982	17.5677	17.8125	33.6311	40.8778	18.9206	26.5516	33.7489	16.8722	31.3169	1.85612	0.00578506
ENSMUSG00000054435	Gimap4	6	48686852	32.6995	40.6174	29.1563	34.4721	24.3451	53.6208	53.7351	43.2638	47.0654	47.6577	31.9338	49.7046	1.55649	0.0058638
ENSMUSG00000071856	Mcc	18	44429890	10.054	9.30077	11.0631	8.64957	9.50184	17.8565	14.5442	18.7226	20.7542	22.3701	9.61122	19.0227	1.97921	0.00609608
ENSMUSG00000016995	Matn4	2	164389659	77.4116	76.4585	80.4261	70.3813	57.722	41.5666	36.359	50.3874	49.8664	61.3333	71.6006	48.2869	0.674392	0.00636586
ENSMUSG00000074361	C5ar2	7	16236927	1.98886	1.65171	1.20445	1.73298	1.39665	8.29125	7.98136	3.52407	5.92763	6.42654	1.58074	6.54285	4.13909	0.00636586
ENSMUSG00000000308	Ckmt1	2	121358850	5.63353	4.8212	7.71455	6.90092	4.24277	2.64772	0.329809	1.40826	0.864458	0.700917	5.78207	1.18617	0.205147	0.00658696
ENSMUSG00000018378	Cuedc1	11	88169833	104.937	106.828	112.954	91.9979	83.9113	64.7142	48.0687	78.831	76.4084	66.4826	98.931	67.2919	0.68019	0.00658696
ENSMUSG00000006010	BC003331	1	150362824	56.9877	54.4483	51.0792	54.2823	57.9378	66.489	72.0167	88.9762	81.0961	77.9398	54.527	77.9166	1.42896	0.00661461
ENSMUSG00000030605	Mfge8	7	79134412	663.721	754.529	621.824	427.241	416.78	308.579	276.602	433.047	348.13	442.912	569.173	363.337	0.638358	0.00692928
ENSMUSG00000052336	Cx3cr1	9	120051273	8.74214	8.27667	3.78447	7.35704	10.7287	24.4965	31.7891	7.71577	14.0436	21.6911	7.76126	20.3964	2.62798	0.00701836
ENSMUSG00000054690	Emcn	3	137341240	30.0044	43.0495	33.5579	31.3614	33.4964	54.874	48.3995	50.0977	56.8231	44.1791	34.0038	51.4437	1.51288	0.00706975
ENSMUSG00000058099	Nfam1	15	82999739	32.9572	32.2256	25.454	33.0478	33.9058	71.5934	77.2703	28.9862	47.3231	63.8538	31.3134	59.042	1.88552	0.00710667
ENSMUSG00000046805	Mpeg1	19	12461180	60.19	79.5323	44.6342	60.3454	72.4325	199.397	286.811	42.1507	96.4904	172.193	63.1829	164.449	2.60274	0.00710667
ENSMUSG00000001281	Itgb7	15	102216163	17.9126	20.4052	15.8484	19.4027	17.8722	45.6514	43.7806	17.8731	28.3443	35.8352	18.1435	34.957	1.92669	0.00717073
ENSMUSG00000058833	2810428I15Rik	8	70504440	88.9774	89.0615	85.7091	76.2029	72.1652	54.7706	49.3884	70.0541	58.3558	54.9942	81.5497	57.8159	0.708965	0.00731664
ENSMUSG00000041926	Rnpep	1	135262974	51.5477	48.8708	44.2859	42.8052	51.2359	73.7647	67.3252	59.8937	65.3644	80.9295	47.3855	70.3205	1.48401	0.00731664
ENSMUSG00000033207	Mamdc2	19	23303625	144.717	97.4512	147.964	143.068	129.635	75.0536	73.5808	100.929	106.634	79.2381	131.156	87.843	0.669762	0.00753817
ENSMUSG00000000031	NA	NA	NA	281.741	220.592	202.393	121.718	145.854	49.0672	52.6683	142.569	97.4442	139.264	191.874	95.995	0.500303	0.00768092
ENSMUSG00000044229	Nxpe4	9	48390260	6.60429	3.15753	3.88069	2.57537	3.7971	12.6532	10.4304	8.16603	10.3023	11.1954	3.95999	10.6839	2.69795	0.00768478
ENSMUSG00000003423	Pih1d1	7	45154319	53.4447	54.2295	53.0114	48.5895	54.3855	33.5159	28.6121	41.1294	36.772	38.3078	52.279	35.8893	0.686496	0.00769802
ENSMUSG00000027416	Otor	2	143078500	3.07022	4.86376	2.4491	2.72965	3.61318	0	0	0.504887	0.323418	0	3.3244	0.161403	0.048551	0.00773981
ENSMUSG00000066800	Rnasel	1	153753740	18.9619	23.343	16.4041	18.605	17.4255	40.0914	45.3687	23.0694	25.8182	33.058	18.7896	34.0288	1.81105	0.00779887
ENSMUSG00000032673	Prorsd1	11	29513254	28.8234	26.6624	28.8344	26.5937	29.1456	31.926	37.6386	53.1566	43.2311	43.6855	27.7599	42.157	1.51863	0.00787556
ENSMUSG00000002985	Apoe	7	19696267	247.877	301.307	279.453	323.798	317.017	810.299	631.506	277.445	382.157	543.609	292.048	539.79	1.84829	0.0079616
ENSMUSG00000029417	Cxcl9	5	92323802	5.43266	2.92808	4.34384	2.88872	6.35989	9.4756	13.1583	6.23606	12.5462	13.3566	4.36057	11.1717	2.56197	0.0079616
ENSMUSG00000073490	AI607873	1	173723735	0.747072	0.42435	0.75286	0.881649	0.481101	6.11175	6.26431	1.9209	2.95739	4.89632	0.648226	4.51197	6.96049	0.00822882
ENSMUSG00000063779	Chi3l4	3	106201780	0.414075	0.463635	0.335344	1.44685	0.513958	3.31429	6.47162	1.20327	2.11177	14.4782	0.630825	5.62833	8.92217	0.00859324
ENSMUSG00000003484	Cyp4f18	8	71988563	4.80295	2.4647	3.41232	6.41131	4.38761	16.5204	23.7845	4.06084	7.86649	13.0865	4.26216	13.3756	3.13823	0.00875024
ENSMUSG00000042684	Npl	1	153503376	13.4601	17.1133	15.8363	21.2667	18.3019	8.38865	8.86482	8.69603	7.15859	8.62661	17.0697	8.41757	0.493129	0.00900456
ENSMUSG00000000320	Alox12	11	70242388	7.46912	11.2004	13.9512	12.98	22.1673	40.2344	45.2021	15.4634	19.5592	33.6663	13.5024	31.4177	2.32683	0.00916534
ENSMUSG00000047719	Ubiad1	4	148436158	43.1997	37.2441	41.6461	36.897	41.8036	23.8477	22.243	29.9027	27.1393	25.479	39.792	25.8981	0.650836	0.00918025
ENSMUSG00000097574	NA	NA	NA	0.584622	0.978717	0.896335	0.691806	0.829013	5.78586	3.73947	4.8413	5.77799	4.0333	0.788103	4.87896	6.19077	0.00928297
ENSMUSG00000048163	Selplg	5	113818993	63.4764	61.6535	63.4505	74.1724	75.4799	141.193	155.042	69.3912	88.0474	116.419	67.1863	116.312	1.73119	0.00935223
ENSMUSG00000017309	Cd300lg	11	102041591	9.86315	10.2046	11.5566	13.97	9.09936	32.9749	22.9726	13.3205	19.584	17.9046	10.8218	21.6766	2.00306	0.00944776
ENSMUSG00000027639	Samhd1	2	157099402	103.722	122.582	96.4654	112.112	124.565	214.068	230.725	118.138	156.809	176.118	111.274	182.796	1.64276	0.00963704
ENSMUSG00000033777	Tlr13	X	106147578	5.69514	5.72839	2.87603	6.07685	7.81829	25.2831	39.2765	4.99633	10.3493	13.61	5.62615	19.2004	3.41271	0.00965987
ENSMUSG00000035354	Uvrag	7	98887893	28.0691	25.0552	27.3203	27.0813	29.5661	40.0158	50.7739	37.1109	38.6559	41.3982	27.1887	42.1631	1.55076	0.00967809
ENSMUSG00000034422	Parp14	16	35834649	19.5328	25.7587	19.0566	22.3553	29.1474	49.2795	88.0923	25.0503	33.8201	44.8025	23.0582	49.3746	2.1413	0.00982349
ENSMUSG00000020218	Wif1	10	121034343	395.886	402.814	433.431	449.611	361.809	610.064	428.347	656.954	627.739	465.082	404.422	560.788	1.38664	0.0099094
ENSMUSG00000066705	Fxyd6	9	45389993	42.5416	38.1923	48.115	50.4966	37.4269	61.7323	44.7819	85.8816	67.695	58.2219	42.8683	63.7639	1.48744	0.0099094
ENSMUSG00000069206	Zfp874a	13	67426262	2.26154	1.38145	2.49918	2.69921	2.95638	5.93864	8.24106	10.6761	6.20906	8.25041	2.33997	7.89252	3.37292	0.00996135
ENSMUSG00000036138	Acaa1a	9	119341515	12.9518	16.4071	14.4318	14.7692	14.058	23.1764	23.3215	27.0499	22.1457	28.3185	14.3932	24.9839	1.73581	0.0100152
ENSMUSG00000094870	Zfp131	13	119766355	47.7015	48.7177	50.2708	46.2417	48.0701	63.228	75.9199	67.3495	70.2424	62.1437	47.7538	68.6236	1.43703	0.0102314
ENSMUSG00000027082	Tfpi	2	84433099	22.3756	31.4435	22.8803	32.178	26.191	50.7576	61.8669	31.5241	34.4075	51.3164	26.8182	46.7514	1.74327	0.0102895
ENSMUSG00000057092	Fxyd3	7	31070704	5.50192	8.02266	7.6124	5.90521	7.00924	15.6548	8.62673	17.098	14.8341	16.6536	6.74576	14.629	2.16862	0.010344
ENSMUSG00000024677	Ms4a6b	19	11520339	2.30152	3.203	2.09112	2.82484	3.93598	8.10374	15.3744	3.06672	7.7236	9.51126	2.85926	8.97652	3.13945	0.0105241
ENSMUSG00000024486	Hbegf	18	36506656	13.2554	19.0546	14.4816	19.1906	14.5437	6.5924	6.97567	10.3776	9.07965	6.03585	15.9694	7.85561	0.491915	0.010713
ENSMUSG00000026553	Copa	1	172082910	430.436	417.377	417.074	398.561	409.831	522.025	513.405	632.387	563.509	455.6	411.038	541.41	1.31718	0.010713
ENSMUSG00000040296	Ddx58	4	40205813	23.6596	23.8156	21.3777	23.4008	28.6306	42.9286	62.1205	29.9094	34.9577	37.9113	24.0229	42.3279	1.76198	0.010713
ENSMUSG00000014543	Klra17	6	129831450	1.94762	1.64161	2.41187	2.82271	2.00023	6.72843	6.16505	9.26753	8.01113	7.14836	2.14145	7.50596	3.50508	0.0108648
ENSMUSG00000048677	Tpcn2	7	145254623	10.7411	11.3381	11.4076	11.739	12.8847	21.8233	19.0264	22.6192	20.0455	21.8004	11.529	21.2212	1.84069	0.0109572
ENSMUSG00000023992	Trem2	17	48346556	3.72641	2.69685	3.04423	3.20487	4.81404	14.3231	10.5468	7.49723	6.57054	7.19999	3.47622	9.32211	2.68168	0.0110185
ENSMUSG00000056596	Trnp1	4	133497789	2.5981	2.64482	5.24435	2.59011	4.08739	9.63335	5.97799	11.8662	10.3881	9.15543	3.3933	9.43912	2.78169	0.0110185
ENSMUSG00000040212	Emp3	7	45918069	142.12	117.503	123.45	114.315	120.523	156.014	143.891	207.794	165.774	161.334	122.427	167.683	1.36965	0.0110721
ENSMUSG00000011884	Gltp	5	114670410	65.2228	50.376	48.333	55.8716	51.8757	76.8399	75.7289	73.0111	71.1599	79.4441	53.8666	76.0503	1.41183	0.0114836
ENSMUSG00000070737	Gm12942	4	127124415	7.15089	6.63586	9.85084	10.106	11.6725	15.571	14.5633	20.6831	19.5641	17.5058	9.01524	17.698	1.96312	0.0117582
ENSMUSG00000059588	Calcrl	2	84333457	15.2387	16.4612	15.5593	12.291	13.8094	25.307	39.3741	19.2561	23.9951	23.5504	14.5236	26.7724	1.84337	0.0119708
ENSMUSG00000025823	Pdia4	6	47796491	205.007	200.086	187.236	210.953	182.967	222.483	232.835	315.356	284.894	266.383	195.513	266.246	1.36178	0.0120159
ENSMUSG00000059883	Irak4	15	94547843	8.47495	9.87636	9.11928	9.78256	11.0385	19.0632	23.3077	16.7194	17.3446	14.4628	9.58704	18.4133	1.92065	0.0121009
ENSMUSG00000020311	Erlec1	11	30931780	115.922	114.798	131.171	111.868	117.993	76.7377	63.9106	104.189	84.8388	87.8636	117.183	83.8226	0.715314	0.0124341
ENSMUSG00000025993	Slc40a1	1	45909409	107.638	97.3729	94.9669	111.11	92.3346	159.161	202.213	118.432	125.84	146.578	99.7705	153.101	1.53453	0.0126199
ENSMUSG00000032261	Sh3bgrl2	9	83548459	32.1108	26.7572	35.8851	31.8993	36.5314	34.6843	44.3475	66.6709	48.3709	51.3094	32.3459	49.2507	1.52262	0.0127137
ENSMUSG00000078763	Slfn1	11	83121060	4.92003	5.4169	4.54477	5.8111	9.54495	20.8206	28.1289	2.03871	16.3993	22.1072	6.02994	18.4434	3.05865	0.0127137
ENSMUSG00000022860	Chodl	16	78931369	4.30217	7.11255	7.4746	8.42696	5.77953	1.45773	2.2588	0.929717	2.92034	1.14394	6.55065	1.78405	0.272348	0.0127155
ENSMUSG00000024887	Asah2	19	31986761	8.513	9.41485	9.32664	9.85803	8.94569	15.4662	18.8669	13.1668	21.3203	18.6786	9.12587	17.792	1.94962	0.0127802
ENSMUSG00000042251	Pm20d1	1	131797418	5.57925	5.60115	3.546	3.21262	3.5307	1.31223	0	0.277614	0.509365	0.512042	4.25264	0.524254	0.123277	0.0128668
ENSMUSG00000047867	Gimap6	6	48702186	92.2246	119.081	86.5404	119.04	108.954	72.1288	79.424	69.024	63.5503	66.5186	104.567	70.9183	0.678207	0.0130399
ENSMUSG00000063765	Chadl	15	81692123	52.5449	60.9163	62.7971	47.4869	39.0506	32.0025	27.7015	37.7847	35.0785	42.235	51.866	35.2145	0.678951	0.0130399
ENSMUSG00000016534	Lamp2	X	38402142	367.01	365.771	364	357.901	340.411	422.722	468.025	487.277	491.484	437.399	355.689	466.733	1.31219	0.0130517
ENSMUSG00000022679	Mpv17l	16	13903265	7.74592	5.78709	6.43384	7.95403	6.69869	9.96541	12.1429	19.0612	18.4019	11.7445	6.86038	14.3527	2.09212	0.0132227
ENSMUSG00000045140	Pigw	11	84876993	4.09301	4.00754	2.66998	3.11489	4.18386	8.21775	10.824	11.5268	8.9978	8.37566	3.59107	9.65958	2.68989	0.0132228
ENSMUSG00000026532	Spta1	1	174172941	63.564	88.3905	49.9839	34.8843	43.0985	14.5808	51.918	15.1702	17.0366	19.0713	55.428	24.1131	0.435036	0.0139395
ENSMUSG00000022180	Slc7a8	14	54724097	23.614	21.4904	24.3195	27.6203	21.8175	47.0217	36.2287	30.7808	40.9683	30.344	23.5368	37.5668	1.59608	0.0139395
ENSMUSG00000019932	Kera	10	97608781	7.69164	2.99704	5.12226	2.95594	3.22461	12.6782	9.29325	8.43059	6.94153	16.2928	4.33643	10.8245	2.49617	0.0143108
ENSMUSG00000001604	Tcea3	4	136248049	1.38813	0.783613	1.28433	0.932004	1.73604	5.5742	3.55101	6.80332	5.42806	5.89866	1.21534	5.46986	4.5007	0.0146787
ENSMUSG00000000290	Itgb2	10	77541969	42.2584	36.9675	39.3562	48.4396	45.8771	101.449	125.117	39.2509	58.0641	69.8183	42.2632	80.5882	1.90682	0.0148848
ENSMUSG00000026687	Aldh9a1	1	167350236	42.1031	45.0841	47.631	38.0751	44.9752	5.32887	4.54518	28.7366	28.7657	31.0744	43.1641	19.7067	0.456553	0.0148903
ENSMUSG00000068663	Clec16a	16	10545563	51.9764	44.0726	50.8516	47.8471	44.3431	33.9043	28.5812	34.3474	35.8247	29.8032	47.3195	32.7821	0.692782	0.0148903
ENSMUSG00000039431	Mtmr7	8	40551554	2.09999	1.62959	2.52646	2.02327	2.83674	5.59474	6.53416	9.18284	6.94856	7.7746	2.20389	7.2448	3.28728	0.0155284
ENSMUSG00000021477	Ctsl	13	64364101	222.132	225.755	251.327	235.36	203.335	297.292	246.13	348.922	317.99	268.859	225.087	297.65	1.32238	0.0157775
ENSMUSG00000022456	2015-09-03	15	82279444	11.593	6.83117	9.35081	6.65427	7.32686	2.97466	2.20975	3.98947	2.4584	2.79458	8.25154	2.89005	0.350244	0.0158744
ENSMUSG00000023505	Cdca3	6	124830531	38.9799	41.2792	30.4299	38.7708	45.5196	49.3869	67.4151	54.8724	50.6778	67.5218	38.7953	58.6914	1.51285	0.0165847
ENSMUSG00000092595	NA	NA	NA	25.9541	34.6395	34.8344	28.3618	42.5592	16.8958	21.2444	25.8515	19.1999	18.6176	33.0561	20.4803	0.619563	0.0167251
ENSMUSG00000032398	Snapc5	9	64179331	11.1387	10.3798	8.19108	12.6096	13.3571	20.061	20.7993	18.8603	15.8409	23.3724	11.0754	19.9747	1.80351	0.0168439
ENSMUSG00000010362	Rdm1	11	101627969	10.9211	11.4472	11.8888	8.36735	13.0262	17.3576	18.069	26.6433	17.8422	19.8893	11.0364	20.0244	1.8144	0.0168439
ENSMUSG00000041797	Abca9	11	110101968	22.77	27.4274	27.5242	26.97	26.4461	40.1657	42.0396	39.4881	40.4851	31.5574	25.991	39.1721	1.50714	0.0169561
ENSMUSG00000001794	Capns1	7	30187510	191.11	179.894	187.379	174.113	181.331	265.068	217.577	230.536	248.178	234.29	181.107	241.829	1.33528	0.0169804
ENSMUSG00000024521	Pmaip1	18	66458761	1.71386	2.11846	2.25475	2.02436	2.19705	7.88395	7.58769	4.57205	7.97913	5.32887	2.04227	6.78108	3.32036	0.0169804
ENSMUSG00000047798	Cd300lf	11	115116977	5.72245	4.55864	4.30145	7.23453	9.15499	21.5733	20.9745	3.66683	14.1534	17.6058	6.17382	15.9847	2.58911	0.0171579
ENSMUSG00000039908	Slc26a11	11	119356851	9.09482	9.10709	10.2087	8.92731	9.81766	18.5864	13.5591	19.6437	17.5736	18.7519	9.3416	17.7301	1.89797	0.0175777
ENSMUSG00000039062	Anpep	7	79822227	54.2222	52.8368	68.036	60.6194	42.7562	45.2041	34.5531	34.9518	39.1741	34.9865	54.9544	38.1796	0.69475	0.0179734
ENSMUSG00000039005	Tlr4	4	66827832	14.6125	17.2355	17.1391	18.4867	18.961	31.2271	36.0757	27.3175	25.9903	19.9605	17.151	28.4491	1.65874	0.0182819
ENSMUSG00000022261	Sdc2	15	32921246	295.905	270.219	317.656	291.91	259.071	371.715	298.528	436.77	456.312	349.824	283.76	385.689	1.35921	0.0183212
ENSMUSG00000033470	Cysltr2	14	73029342	1.16285	1.64293	3.1941	1.38039	1.92302	7.08065	8.35537	6.35218	5.06431	4.50737	1.83516	6.33433	3.45166	0.018535
ENSMUSG00000024319	Vps52	17	33956093	31.002	34.7541	35.3127	35.7455	35.7186	23.2166	23.4442	18.6241	23.4107	20.8594	34.2109	22.2082	0.649155	0.018791
ENSMUSG00000030410	Dmwd	7	19076270	52.4533	52.4367	55.3059	51.2658	49.3466	78.9666	49.3782	94.0453	80.1571	65.4057	51.6423	73.7743	1.42856	0.0189829
ENSMUSG00000015468	Notch4	17	34564446	46.632	48.8987	53.6616	58.7373	43.6654	36.5983	26.1755	36.3074	39.5421	33.2254	49.788	34.6541	0.696033	0.0190127
ENSMUSG00000091964	BC037034	5	138260244	7.16038	0.406636	0.000415274	4.24142	0.0177448	9.51958	15.8173	8.07732	10.3566	2.63914	2.34827	9.43855	4.01936	0.0205548
ENSMUSG00000025453	Nnt	13	119336260	52.9528	42.9364	52.5847	50.2931	57.5513	75.7642	85.0792	65.8887	70.6206	64.0566	50.8473	73.2819	1.44122	0.020856
ENSMUSG00000034947	Tmem106a	11	101583577	9.12187	9.9681	13.2316	7.46533	11.6542	23.0771	21.4583	10.4308	17.3901	21.3396	10.1824	19.072	1.87302	0.0211734
ENSMUSG00000027447	Cst3	2	148871963	1653.91	1651.11	1872.56	1903.33	1391.54	1280.74	866.642	1569.72	1212.76	1282.63	1674.13	1243.57	0.742812	0.0217212
ENSMUSG00000025876	Unc5a	13	54949662	0	0.285066	0.162941	0.44478	0.268134	3.05934	3.51357	2.38188	3.1053	2.76773	0.231972	3.00791	12.9667	0.0217212
ENSMUSG00000024248	Cox7a2l	17	83502606	0	0.489825	0	0	0.14054	3.34183	2.3837	3.30731	1.52768	4.28827	0.128514	2.97778	23.1709	0.0217212
ENSMUSG00000027313	Chac1	2	119351403	21.0317	17.0476	24.7945	9.80688	12.3449	9.23533	5.88207	10.1099	10.2139	8.38583	16.7384	8.81786	0.526803	0.021858
ENSMUSG00000034641	Cd300ld	11	114984144	2.24438	1.6617	0.451812	2.45636	1.51934	9.53978	12.0621	0.943963	3.24985	7.49437	1.66055	6.82858	4.11224	0.021858
ENSMUSG00000061577	Gpr114	8	94933366	2.87621	5.77004	2.44375	4.40839	6.35345	0.147395	1.59435	0.634358	0.279442	1.45643	4.36369	0.83571	0.191515	0.0221239
ENSMUSG00000050860	Phospho1	11	95828731	56.8809	45.1011	54.8995	43.529	40.883	51.3405	51.0241	83.639	94.2316	85.3098	47.6713	73.7362	1.54676	0.0221239
ENSMUSG00000021624	Cd180	13	102693700	6.64183	5.53369	4.95573	6.31944	10.4953	22.2627	41.0369	5.45379	10.5872	17.521	6.76709	19.8942	2.93985	0.022127
ENSMUSG00000015932	Dstn	2	143915645	144.027	133.384	149.292	139.985	126.87	169.756	151.899	202.885	199.073	186.48	137.246	183.497	1.337	0.0223642
ENSMUSG00000068227	Il2rb	15	78481479	3.54615	2.75069	1.37955	1.7729	2.86224	11.3361	14.2826	1.41123	4.94526	9.09414	2.4493	8.42518	3.43983	0.0223642
ENSMUSG00000030149	Klrk1	6	129612789	1.06234	0.358583	0.533056	2.37651	0.808856	4.73622	7.61628	0.876913	4.19099	5.92328	1.02051	4.79726	4.70086	0.0223642
ENSMUSG00000051920	Rspo2	15	43022530	1.14262	0.79359	1.20435	1.3214	0.398992	5.47184	6.95425	2.01951	3.12075	5.85431	0.955586	4.77494	4.99687	0.0223642
ENSMUSG00000030474	Siglece	7	43651489	2.39964	1.50915	1.98852	2.58301	2.67635	10.257	11.3751	0.551574	5.81954	8.952	2.21456	7.60252	3.43297	0.0226786
ENSMUSG00000019806	Aig1	10	13647672	25.2262	25.2727	34.7795	26.3127	26.114	17.9416	13.8356	17.307	18.9226	15.5585	27.2199	16.8605	0.619416	0.0231576
ENSMUSG00000016918	Sulf1	1	12786527	180.32	173.324	191.525	167.263	131.172	109.726	101.251	127.744	142.693	116.053	166.54	120.722	0.72488	0.0231576
ENSMUSG00000041297	Cdk13	13	17718064	126.824	124.579	117.406	119.885	106.357	88.866	88.8187	77.8358	88.5699	77.2718	117.848	85.3931	0.724604	0.0236414
ENSMUSG00000044583	Tlr7	X	167305339	2.4911	4.31025	2.18394	4.78693	4.56537	14.8355	17.4092	3.90128	6.15057	9.11772	3.65511	10.4978	2.87209	0.0236414
ENSMUSG00000031782	Coq9	8	94838422	54.1194	56.4636	64.8051	56.5942	54.3334	34.998	30.933	55.6846	39.2472	41.3852	56.6611	40.5099	0.714951	0.0236697
ENSMUSG00000002325	Irf9	14	55604133	20.9626	22.3472	23.4457	19.9646	23.4332	34.542	45.2914	25.9613	31.1205	34.589	21.8331	34.869	1.59707	0.0239358
ENSMUSG00000051748	1100001G20Rik	11	83747027	9.83836	12.8085	8.25915	27.4283	22.7656	51.0681	65.8012	9.17551	23.5189	88.0589	16.2127	48.7377	3.00614	0.0240159
ENSMUSG00000000253	Gmpr	13	45507657	23.5151	27.3256	22.5006	19.8486	21.906	12.759	10.5902	13.2021	13.6431	16.1194	22.8083	13.3781	0.586545	0.024099
ENSMUSG00000041548	Hspb8	5	116409334	1.70989	2.66486	1.56571	2.9774	1.58968	5.84753	4.92017	7.8384	8.24974	6.44747	2.08345	6.70787	3.2196	0.0242447
ENSMUSG00000002908	Kcnn1	8	70844319	24.7629	21.0072	29.413	25.4289	19.4907	11.7376	10.2237	19.3037	17.6495	11.2894	23.7146	14.099	0.594529	0.0249426
ENSMUSG00000070348	Ccnd1	7	144932610	75.9027	68.7372	65.5256	66.0005	57.8293	78.7238	87.5386	90.5817	102.5	96.0251	66.1157	92.1967	1.39448	0.024949
ENSMUSG00000021943	Gdf10	14	33923896	35.7775	35.3823	36.9804	36.5602	36.2667	91.6026	49.8817	43.2531	52.8859	47.6015	35.8649	57.7144	1.60922	0.0249856
ENSMUSG00000033396	Spg11	2	122053883	37.1648	29.1539	27.0091	32.9246	33.0475	42.1013	50.2131	47.9391	46.9129	40.2276	31.6189	45.9697	1.45387	0.0252598
ENSMUSG00000010064	Slc38a3	9	107651937	10.4837	14.3407	9.69452	6.53045	5.21504	14.8746	12.0697	19.6186	16.6809	22.3909	9.13219	17.2182	1.88544	0.0252598
ENSMUSG00000048078	Tenm4	7	96436849	33.8445	31.1185	40.7735	41.9409	28.6784	26.4228	21.3986	22.0488	24.2043	20.1677	34.8472	23.0817	0.662369	0.0253032
ENSMUSG00000059939	9430015G10Rik	4	156117032	35.9977	45.6349	37.635	40.0892	46.8719	26.7889	23.7492	33.32	29.0577	26.0182	40.9827	27.9518	0.682039	0.0253379
ENSMUSG00000028756	Pink1	4	138313959	116.465	113.269	129.807	119.405	115.348	160.24	117.843	189.573	155.26	164.01	117.674	157.956	1.34232	0.0254976
ENSMUSG00000040170	Fmo2	1	162876731	3.60518	4.8475	4.02359	6.68182	6.50739	22.6027	17.2734	4.08349	10.1709	11.6434	5.10752	13.4312	2.6297	0.0261757
ENSMUSG00000027514	Zbp1	2	173207220	1.21001	2.31025	1.04947	1.74941	2.73537	6.14366	9.94567	3.06474	4.92481	6.86001	1.8079	6.31406	3.49248	0.0265045
ENSMUSG00000097971	NA	NA	NA	206.226	241.772	206.707	196.619	200.89	92.1375	68.6833	200.616	158.152	139.701	208.628	131.55	0.630548	0.0265129
ENSMUSG00000055301	Adh7	3	138217891	9.60671	7.60561	10.6806	6.61597	6.46549	2.51888	2.28265	3.35329	2.97227	3.94233	8.08363	3.03411	0.37534	0.0265428
ENSMUSG00000060206	Zfp462	4	55007563	42.347	37.4159	40.8854	44.677	34.8472	31.5701	22.6045	26.2695	30.013	23.293	39.6168	27.0089	0.681754	0.0265428
ENSMUSG00000079293	Clec7a	6	129463044	10.4609	11.6045	6.55352	12.7989	10.2344	40.022	38.4779	4.68114	16.1643	30.8968	10.2694	26.7079	2.60073	0.0265428
ENSMUSG00000005087	Cd44	2	102814136	276.755	226.255	314.404	267.022	228.406	403.917	334.799	323.94	350.661	309.665	259.207	348.819	1.34571	0.0270557
ENSMUSG00000024556	Me2	18	73770629	88.3449	67.87	71.7066	73.4365	75.8687	88.5946	99.6783	120.373	117.903	93.7289	74.7923	104.997	1.40385	0.0270899
ENSMUSG00000027420	Bfsp1	2	143826669	9.36765	9.47098	14.2284	9.06976	8.72499	14.2005	12.2574	25.3388	20.0864	18.588	10.0372	18.1356	1.80684	0.0271874
ENSMUSG00000041608	Entpd3	9	120540664	59.8069	56.5516	70.3489	58.577	68.5914	84.9991	72.1038	114.799	101.118	67.932	62.205	88.5719	1.42387	0.0272418
ENSMUSG00000073409	H2-Q6	17	35424877	2.91142	4.19187	1.84426	2.58796	5.09548	0.287733	0.453027	0.155438	0.130562	0.412886	3.32081	0.294081	0.0885571	0.0277258
ENSMUSG00000036019	Tmtc2	10	105190098	139.771	138.237	172.465	136.303	148.185	92.1487	92.7797	127.446	121.808	93.1503	145.458	106.236	0.730358	0.0285267
ENSMUSG00000030187	Klra2	6	131219992	1.08135	1.8511	1.48128	1.61771	1.79444	5.55157	7.13134	2.05574	4.85134	9.1947	1.55359	5.87893	3.7841	0.0285826
ENSMUSG00000020798	Spns3	11	72498395	2.64525	2.1037	1.56498	2.55064	4.94332	12.2214	25.3828	3.52018	3.49089	7.52529	2.75989	10.6795	3.86956	0.0286421
ENSMUSG00000060044	Tmem26	10	68723900	26.2045	18.969	27.7501	22.7577	24.8701	37.5706	38.3104	38.6531	27.734	34.7921	23.859	35.6663	1.49488	0.0288384
ENSMUSG00000017446	C1qtnf1	11	118443696	33.7546	29.7706	35.9432	32.5875	34.2426	45.3393	42.7611	50.2014	51.2812	42.069	32.9426	46.7557	1.41931	0.0301932
ENSMUSG00000046794	Ppp1r3b	8	35384009	33.1214	41.6456	37.9007	33.0635	28.3286	26.6094	25.2665	16.0662	20.6838	23.708	34.422	22.802	0.662425	0.0304045
ENSMUSG00000048376	F2r	13	95603736	58.4818	61.5887	74.5294	75.1402	54.6503	92.983	74.9191	88.6345	91.3122	86.7765	64.1233	87.7369	1.36825	0.0304045
ENSMUSG00000066456	Hmgn3	9	83110394	42.545	50.5419	44.2964	40.7062	39.7911	57.2005	48.3122	69.3196	63.5269	57.9268	43.1546	59.6305	1.38179	0.0304045
ENSMUSG00000021665	Hexb	13	97176532	333.705	323.656	386.413	376.627	279.688	434.469	335.987	504.23	462.269	461.479	335.829	442.269	1.31695	0.0305644
ENSMUSG00000026614	Slc30a10	1	185455064	8.61117	5.5183	4.5518	2.70629	5.67266	0.911975	2.32423	1.42001	0.891771	1.05185	5.36483	1.33565	0.248964	0.0305861
ENSMUSG00000064147	Rab44	17	29136282	7.17774	8.64004	7.40801	9.88989	15.9099	21.3605	27.6051	6.99273	19.6393	32.739	9.78398	22.189	2.2679	0.0309172
ENSMUSG00000042258	Isl1	13	116299483	31.4526	31.7751	28.9696	31.9423	32.9996	48.7255	36.2556	53.063	43.4137	39.1435	31.1845	44.3215	1.42127	0.0312499
ENSMUSG00000021190	Lgmn	12	102394573	241.954	250.517	270.907	259.71	222.645	332.369	248.657	357.969	354.053	311.138	246.475	323.151	1.31109	0.0315204
ENSMUSG00000018102	Hist1h2bc	13	23684232	17.0113	13.6614	19.2915	14.2731	13.2947	21.2152	14.855	32.3814	27.5441	27.4105	15.3117	24.7487	1.61633	0.0318636
ENSMUSG00000018425	Dhx40	11	86770125	40.486	35.4195	46.3619	39.9231	38.8615	58.3727	60.3283	50.1737	49.8619	56.2417	39.7774	55.6601	1.39929	0.0319018
ENSMUSG00000042379	Esm1	13	113209843	7.36624	8.59137	5.93962	10.8213	12.4163	19.0287	23.159	10.3878	16.3212	15.7798	8.99881	17.2519	1.91713	0.0322528
ENSMUSG00000079017	Ifi27l2a	12	103442313	10.7122	11.0083	5.74136	10.849	11.2559	19.8802	27.9402	7.78938	16.1867	32.6008	9.86879	21.3468	2.16306	0.0328389
ENSMUSG00000052467	D630004N19Rik	7	100546192	4.79209	3.56355	6.34153	3.75739	4.88677	1.18095	1.11513	0.886795	0.881693	1.02758	4.61288	1.03052	0.223401	0.0332393
ENSMUSG00000026640	Plxna2	1	194643760	86.866	90.0543	93.9136	90.4513	77.5489	133.7	113.543	102.306	132.59	111.483	86.8348	120.441	1.38701	0.0332393
ENSMUSG00000097828	NA	NA	NA	0.619309	1.21804	1.05865	0.284157	1.03398	2.92494	4.04465	5.07624	5.43409	2.89969	0.834742	4.1122	4.92632	0.0332393
ENSMUSG00000032018	Sc5d	9	42255345	13.2748	14.5887	14.0897	12.7978	8.76867	16.3665	19.3837	22.3291	23.2871	24.4441	12.545	21.3692	1.70341	0.0339459
ENSMUSG00000022901	Cd86	16	36606557	2.34751	3.86098	1.95039	1.83937	2.98945	9.51969	10.0348	3.57325	6.70306	6.7998	2.58215	7.46838	2.89231	0.0339789
ENSMUSG00000020053	Igf1	10	87859350	93.9293	133.994	96.8985	106.777	138.007	237.978	247.964	116.046	176.052	144.35	113.472	188.567	1.6618	0.0342781
ENSMUSG00000032554	Trf	9	103209047	66.0935	96.459	57.1033	73.3393	89.0417	259.78	232.292	54.7103	111.538	119.651	76.1266	159.64	2.09704	0.0345646
ENSMUSG00000033149	Phldb2	16	45747794	32.5286	32.9025	37.5381	39.159	34.1037	53.8119	47.8394	48.4377	50.2089	41.6079	34.9061	48.8818	1.40038	0.0346433
ENSMUSG00000032023	4931429I11Rik	9	40895542	2.00954	3.60261	0.969674	2.04693	5.60532	0	0.230291	0	0.248877	0	2.85707	0.104363	0.0365278	0.0347291
ENSMUSG00000010476	Ebf3	7	137196374	25.377	27.4223	22.5597	21.3134	20.4932	50.2787	53.0624	21.3609	33.3342	37.4326	23.2032	39.875	1.71851	0.0347291
ENSMUSG00000043832	Clec4a3	6	122952868	6.58002	8.33915	5.65651	7.14837	5.42869	22.0742	24.3966	5.50937	8.3462	16.7963	6.56952	15.7435	2.39644	0.0347291
ENSMUSG00000060985	Tdrd5	1	156255577	0	0	0	0	0.385795	1.44465	1.43595	3.18325	2.69871	2.26786	0.0813387	2.21356	27.2141	0.0347291
ENSMUSG00000028133	Rwdd3	3	121156027	11.4615	12.8403	12.6059	11.4055	13.2133	3.60083	5.45892	7.89361	5.28521	6.0921	12.1993	5.68949	0.466378	0.0348525
ENSMUSG00000021728	Emb	13	117220849	174.954	161.224	176.967	180.835	141.943	196.066	213.792	219.339	217.555	223.119	165.324	216.387	1.30887	0.0352125
ENSMUSG00000027692	Tnik	3	28263643	7.69439	6.37032	8.56342	7.94115	11.8056	18.4886	18.2984	11.181	15.1132	14.9757	8.42039	15.8497	1.8823	0.0352125
ENSMUSG00000058914	C1qtnf3	15	10952454	683.016	554.716	589.545	415.365	407.301	176.878	264.158	435.783	335.127	431.134	522.678	329.724	0.630835	0.0354843
ENSMUSG00000078853	Igtp	11	58201679	8.97665	10.511	11.7173	7.17366	13.4792	19.665	22.8502	13.9241	16.846	16.2273	10.2908	18.1719	1.76584	0.0354843
ENSMUSG00000027962	Vcam1	3	116110880	75.9302	92.6045	63.5582	93.1532	101.441	226.23	314.586	62.2883	100.499	169.536	85.0417	179.707	2.11316	0.0354843
ENSMUSG00000026112	Coa5	1	37420589	48.3127	45.5797	48.0606	43.6396	56.8156	69.413	87.1863	62.1497	66.0079	59.3606	48.1329	69.8372	1.45092	0.0356873
ENSMUSG00000067942	Zfp160	17	21011758	18.8645	16.7729	20.4091	21.7491	23.5061	27.6607	29.1191	33.1054	41.2182	23.9576	20.1034	31.3677	1.56032	0.0365516
ENSMUSG00000002602	Axl	7	25758665	37.5789	36.4298	34.0866	36.8042	38.2009	91.5583	112.578	32.7958	41.3456	58.2771	36.3307	68.8294	1.89452	0.0366599
ENSMUSG00000021091	Serpina3n	12	104408671	7.83373	7.46222	6.27229	7.27618	3.44173	16.5165	12.6968	12.883	9.35297	13.5124	6.37347	13.0826	2.05266	0.036893
ENSMUSG00000013593	Ndufs2	1	171235053	97.3387	86.8184	94.6562	80.5502	80.8175	65.9152	53.946	77.6484	66.5052	58.7174	87.095	64.8861	0.745004	0.0376143
ENSMUSG00000075588	Hoxb2	11	96351811	10.2433	7.68183	9.91405	9.95008	8.83843	3.29844	2.72163	4.20103	7.34005	1.32798	9.22892	3.82277	0.414216	0.0378195
ENSMUSG00000031714	Gab1	8	80766332	52.3679	56.3456	49.9686	56.2851	46.623	74.3084	56.5215	76.2672	73.2262	68.8247	51.8303	70.3368	1.35706	0.0378195
ENSMUSG00000019970	Sgk1	10	21882639	27.4492	34.8408	26.5657	31.9136	30.0858	49.8897	56.0797	39.2772	40.6896	35.9697	29.9447	44.991	1.50247	0.0378195
ENSMUSG00000033213	AA467197	2	122638098	2.08385	2.86662	4.08413	5.11186	3.86212	11.5166	10.2499	2.73154	6.31135	15.9249	3.56931	9.53302	2.67083	0.0378195
ENSMUSG00000005397	Nid1	13	13437702	74.7955	85.9209	69.8572	81.687	75.7467	125.327	113.715	92.1119	109.002	94.4144	77.0068	108.44	1.40818	0.0380896
ENSMUSG00000024300	Myo1f	17	33555854	19.8289	24.0011	11.1087	22.7749	28.4703	68.9048	70.9825	13.6305	30.7913	48.3286	21.2056	47.6844	2.24867	0.0399715
ENSMUSG00000042793	Lgr6	1	134986939	17.3504	20.1302	21.8357	21.0176	13.5634	10.4373	7.19363	11.6285	15.3077	8.3254	18.5441	10.6728	0.575535	0.0407014
ENSMUSG00000031662	Snx20	8	88627162	12.3163	16.3058	12.6082	11.2983	19.181	29.2309	38.4713	16.4281	18.045	25.2559	14.2681	25.9327	1.81753	0.0407014
ENSMUSG00000026981	Il1rn	2	24336983	12.0759	11.864	12.695	14.6082	12.6191	28.4993	43.619	9.45347	20.8751	23.7449	12.6568	25.8831	2.045	0.0407014
ENSMUSG00000059108	Ifitm6	7	141016007	14.3483	20.6605	11.1165	33.9797	35.1514	91.0122	125.036	7.57894	31.1619	99.6163	23.079	73.0731	3.16622	0.0414597
ENSMUSG00000029484	Anxa3	5	96797439	35.4644	37.7227	29.7125	36.5979	36.9123	43.2946	46.9923	47.2564	49.397	59.1718	35.0382	49.7749	1.42059	0.0415835
ENSMUSG00000021702	Thbs4	13	92751754	16.3403	20.4767	19.3119	9.01296	8.51609	4.95005	5.53442	11.858	5.03139	9.31036	14.5074	7.31785	0.504421	0.0416332
ENSMUSG00000020571	Pdia6	12	17266618	261.528	253.991	239.346	244.1	233.274	258.525	262.767	410.611	347.506	341.394	244.255	325.627	1.33315	0.04204
ENSMUSG00000026872	Zeb2	2	44987991	162.603	179.443	194.309	178.608	169.622	262.46	292.608	202.792	222.03	211.555	175.161	242.188	1.38266	0.0423633
ENSMUSG00000041731	Pgm5	19	24684488	8.79181	8.71418	9.19769	6.78304	7.41381	2.24979	2.86359	4.07705	2.719	4.17161	8.08989	3.23148	0.399446	0.0426844
ENSMUSG00000045932	Ifit2	19	34570366	8.63358	11.7481	10.7195	8.27242	13.6794	14.6912	26.3013	16.9298	14.1722	21.2612	10.5395	18.9152	1.7947	0.0429154
ENSMUSG00000030606	Hapln3	7	79117213	11.4163	7.55361	11.995	10.7915	8.54239	2.06209	4.67733	7.33205	3.92955	4.2959	9.93644	4.4657	0.449426	0.0432299
ENSMUSG00000020844	Nxn	11	76258568	45.4416	40.1392	40.8991	42.4961	37.923	51.7786	46.493	63.5364	65.6216	53.9351	40.9753	56.7346	1.3846	0.0432299
ENSMUSG00000021676	Iqgap2	13	95628010	13.6279	11.4494	8.61699	13.2329	13.7277	28.7556	44.6561	11.7193	15.7758	22.35	12.06	25.1992	2.08948	0.0432299
ENSMUSG00000032948	Lipi	16	75541057	3.71322	3.8314	3.47951	5.71869	5.17231	3.80652	9.00643	14.3014	12.9385	9.48301	4.35645	9.9672	2.28792	0.0432299
ENSMUSG00000059498	Fcgr3	1	171051671	6.01577	5.69586	2.86854	8.18329	9.07297	18.8245	20.8979	4.59824	9.88043	19.6803	6.35938	15.1012	2.37464	0.0432299
ENSMUSG00000026222	Sp100	1	85650102	20.3182	22.9795	17.2899	22.1377	34.2131	50.9375	76.851	20.9046	28.2811	51.037	23.3281	46.6553	1.99996	0.0439337
ENSMUSG00000022663	Atg3	16	45159100	65.7144	53.1859	66.6504	63.2888	50.9793	74.3755	67.4071	85.6625	79.1745	88.6035	59.2604	79.6618	1.34427	0.0443698
ENSMUSG00000070327	Rnf213	11	119393100	48.4504	57.4204	45.8919	57.2466	61.0273	91.9548	132.313	53.2498	69.8927	83.7782	53.7013	88.1373	1.64125	0.0446261
ENSMUSG00000023903	Mmp25	17	23630571	1.62708	1.32969	0.330383	3.37924	3.49357	11.2625	11.773	0.899353	4.26434	6.91656	2.0402	7.20518	3.5316	0.0446261
ENSMUSG00000024659	Anxa1	19	20373717	266.471	226.723	272.085	303.982	272.928	400.05	405.687	289.064	308.923	439.78	266.162	374.513	1.40709	0.0449063
ENSMUSG00000027259	Adal	2	121142244	32.7979	31.8125	24.5251	32.2167	27.4109	17.8237	20.1684	21.24	18.9267	17.8075	29.511	19.359	0.655993	0.0455962
ENSMUSG00000062960	Kdr	5	75934426	49.4878	55.501	49.9745	56.8575	45.4805	84.184	78.975	55.6736	76.3067	63.3395	50.9738	72.8714	1.42959	0.0460816
ENSMUSG00000041638	Gcn1l1	5	115565289	92.9183	89.2644	91.1423	99.7752	91.4451	66.0344	66.2758	61.1277	78.8746	58.5788	92.1075	67.1097	0.728602	0.0463692
ENSMUSG00000004561	Mettl17	14	51884946	24.3859	31.4834	29.6834	23.5398	30.2473	19.4536	16.9658	20.6091	18.9776	12.6872	27.6313	17.8666	0.646608	0.0464444
ENSMUSG00000060216	Arrb2	11	70432731	30.5637	35.8789	32.5288	39.0746	43.328	66.8396	58.7223	33.6944	47.5198	78.6369	36.0652	58.0551	1.60972	0.0464444
ENSMUSG00000029338	Antxr2	5	97886565	246.714	237.298	243.965	256.019	200.976	279.994	241.186	361.389	339.569	302.357	234.444	306.819	1.30871	0.0465148
ENSMUSG00000025324	Atp10a	7	58658455	33.2059	29.2283	26.3198	27.2317	21.8909	36.8748	33.8092	38.7505	42.5447	40.9585	27.2787	38.9808	1.42898	0.0469648
ENSMUSG00000032346	Ooep	9	78377558	1.71277	2.10637	2.07595	1.10305	2.63528	3.75519	3.58335	9.69724	7.40914	6.58889	1.91237	6.21119	3.2479	0.0470088
ENSMUSG00000049037	Clec4a1	6	122921974	5.54369	7.84232	4.13553	4.95026	7.2971	25.7952	26.3561	3.20504	8.83503	14.6452	5.92523	16.1518	2.72594	0.0476445
ENSMUSG00000005628	Tmod4	3	95125555	2.47155	4.95973	3.69885	2.39006	4.6028	0.17622	0.914062	0.135531	0.597111	0.688637	3.59979	0.519765	0.144388	0.0479654
ENSMUSG00000044600	Smim7	8	72567796	114.898	106.311	123.52	115.976	112.298	137.978	127.109	187.181	147.643	139.882	113.479	148.54	1.30896	0.0480737
ENSMUSG00000029622	Arpc1b	5	145121676	59.7207	51.3016	51.8234	55.0045	49.4101	76.2268	63.0828	66.5249	72.1534	75.5924	52.9424	71.4827	1.3502	0.0480737
ENSMUSG00000040945	Rcc2	4	140702157	177.21	167.81	169.841	166.18	179.278	123.878	146.587	111.651	110.961	131.556	170.688	126.682	0.742183	0.0480827
ENSMUSG00000035042	Ccl5	11	83525980	3.71704	2.44719	1.00838	4.08855	2.70073	9.33254	11.2079	2.50005	4.79973	9.29282	2.78023	7.58431	2.72795	0.0480827
ENSMUSG00000038072	Galnt11	5	25247492	52.5477	50.4276	54.2272	53.3781	47.9063	35.279	36.4221	42.4599	39.3413	33.3703	51.177	37.6809	0.736286	0.0485165
ENSMUSG00000045106	Ccdc73	2	104907561	0.786092	0.646858	0.881037	0.531739	0.976562	3.65643	3.12132	4.10849	2.37795	6.69691	0.757218	4.01153	5.29772	0.0491324
ENSMUSG00000003458	Ncstn	1	172066677	76.3088	79.5441	75.2934	79.45	77.6045	110.722	102.406	96.6419	112.044	94.8468	76.9949	104.666	1.35938	0.049287
ENSMUSG00000018927	Ccl6	11	83588828	28.7022	29.3444	17.2011	40.1111	31.0826	111.462	106.339	11.7987	40.9426	79.3552	29.1648	71.9192	2.46596	0.0495421
ENSMUSG00000040415	Dtx3	10	127190967	83.9234	91.9519	104.962	83.0235	84.469	64.0653	34.9875	87.2877	69.6076	58.8231	88.6807	62.9319	0.709646	0.0497113
ENSMUSG00000033540	Idua	5	108669363	8.04416	9.67049	8.78983	9.22295	9.01646	18.2386	12.9591	15.3142	16.8938	16.3561	8.87076	16.0994	1.81488	0.0499925
ENSMUSG00000014361	Mertk	2	128699046	32.0806	28.3534	34.2922	34.2459	27.7073	43.7912	39.8166	47.7859	44.1825	39.4871	30.9931	43.3497	1.39869	0.0502096
ENSMUSG00000002617	Zfp40	17	23175224	8.3681	8.43001	6.85336	4.67836	5.22676	12.5389	13.5479	11.8894	14.1325	12.716	6.63458	13.1237	1.97808	0.0505557
ENSMUSG00000025877	Hk3	13	55006174	12.4514	11.8624	12.9094	17.5925	22.0596	35.0922	52.1912	11.2355	20.4048	39.4328	15.3125	32.4427	2.11871	0.0505557
ENSMUSG00000032264	Zw10	9	49055683	28.2608	32.4094	28.5033	30.1865	31.836	38.9528	44.0087	43.1264	43.6593	39.4564	30.0051	42.2935	1.40954	0.0505557
ENSMUSG00000032419	Tbx18	9	87705224	4.31867	6.1407	4.20892	7.211	6.72928	9.31506	9.93581	15.5417	13.425	9.78271	5.69193	11.6593	2.04839	0.0505557
ENSMUSG00000037461	Ints7	1	191575858	44.6378	37.7921	40.6042	36.224	44.314	56.9728	62.2617	56.7789	52.3065	47.6014	40.3745	55.7657	1.38121	0.0505557
ENSMUSG00000029309	Sparcl1	5	104079552	50.5192	43.2627	47.9469	38.4892	33.4585	94.4187	51.8225	66.5618	70.7572	38.7089	42.1992	64.9436	1.53898	0.0517082
ENSMUSG00000030214	Plbd1	6	136612181	20.3914	25.9669	19.2661	33.0975	34.5883	77.5464	73.4419	16.0541	34.5637	69.9623	26.5753	55.5948	2.09198	0.0521586
ENSMUSG00000023048	Prr13	15	102460128	77.8728	68.1182	73.7024	62.4582	72.3975	102.479	85.2977	91.1525	89.9477	101.67	70.2531	95.0382	1.3528	0.0523316
ENSMUSG00000032496	Ltf	9	111019326	85.3005	107.309	76.2956	220.978	242.68	571.408	715.695	64.3178	174.561	545.983	147.366	427.96	2.90406	0.0526934
ENSMUSG00000043004	Gng2	14	19875810	22.3013	21.3498	21.3224	20.483	20.9593	29.5261	45.006	22.8955	29.6931	36.1763	21.0858	33.2574	1.57724	0.052722
ENSMUSG00000010307	Tmem86a	7	47050781	154.411	153.815	164.467	158.319	119.805	118.308	87.6632	120.053	117.967	113.609	148.355	112.359	0.757363	0.0535074
ENSMUSG00000070923	Klhl9	4	88720152	142.663	140.161	149.457	146.658	139.155	165.746	176.472	203.768	180.795	177.62	142.271	182.4	1.28206	0.053716
ENSMUSG00000031555	Adam9	8	24950920	69.0279	58.9034	66.4698	61.7342	58.2085	85.8988	90.2008	75.692	83.5276	78.3961	62.2146	83.856	1.34785	0.0539575
ENSMUSG00000021814	Anxa7	14	20456482	101.532	106.514	107.229	103.651	99.3732	129.218	130.786	141.872	137.052	125	102.686	134.096	1.30588	0.0548399
ENSMUSG00000020520	Galnt10	11	57645559	115.655	106.237	123.851	115.85	100.715	78.4472	75.1476	85.1051	95.8453	76.6183	111.221	83.1401	0.747523	0.055598
ENSMUSG00000020717	Pecam1	11	106655136	76.9799	98.9142	74.7598	81.3354	79.7476	139.648	126.254	99.74	115.63	90.5683	81.716	115.999	1.41954	0.055698
ENSMUSG00000024781	Lipa	19	34493983	45.5525	44.519	42.7396	44.3256	44.6372	71.3133	79.8817	52.1031	52.6027	56.0566	43.9782	63.2996	1.43934	0.0559749
ENSMUSG00000058297	Spock2	10	60106468	82.8178	74.2404	85.5083	100.739	75.6493	148.888	88.6591	111.153	120.248	104.649	82.9589	115.732	1.39505	0.0562527
ENSMUSG00000026938	Fcna	2	25624844	7.92039	8.23545	4.21101	8.08675	9.51136	27.1409	36.4806	5.58423	8.11426	17.9058	7.5664	19.4922	2.57615	0.0566623
ENSMUSG00000023791	Pigx	16	32084486	15.0837	15.7079	17.1153	14.7555	16.5517	22.7746	20.6807	29.9163	25.1835	24.0788	15.695	24.6605	1.57123	0.0568857
ENSMUSG00000028037	Ifi44	3	151732383	1.78335	1.88043	1.26912	1.30699	1.9915	3.67352	7.47756	4.8199	4.78328	6.06097	1.63582	5.43665	3.3235	0.0568857
ENSMUSG00000015340	Cybb	X	9438220	37.9544	53.7944	28.653	62.0254	70.6471	156.234	243.602	23.3144	59.3471	148.593	50.6267	130.352	2.57477	0.0572524
ENSMUSG00000087067	NA	NA	NA	19.9121	11.7804	22.3871	23.4911	15.826	30.5755	22.2934	32.4634	38.3668	20.9496	18.4492	29.1772	1.58149	0.0574501
ENSMUSG00000022876	Samsn1	16	75859443	6.61769	6.30935	4.93314	5.29921	8.42306	18.7619	25.9833	3.96133	9.06068	15.7229	6.28362	15.0616	2.39697	0.0578554
ENSMUSG00000025421	Hdhd2	18	76930126	27.8092	22.9989	30.5738	26.8381	22.7971	32.3187	36.8842	38.4695	37.5324	38.3263	25.8938	37.0725	1.43171	0.0578554
ENSMUSG00000033491	Prss35	9	86755179	122.397	99.0932	139.406	104.631	134.095	127.686	154.787	168.246	180.159	173.51	118.795	162.783	1.37028	0.0578554
ENSMUSG00000042770	Hebp1	6	135137892	46.2975	37.8139	47.6539	38.2806	36.022	24.2512	28.7483	28.6172	27.9038	34.2511	40.722	29.0536	0.713461	0.0578601
ENSMUSG00000031924	Cyb5b	8	107150712	165.266	156.471	153.115	134.716	133.043	166.838	175.857	208.41	198.043	196.665	146.975	190.892	1.29881	0.0578977
ENSMUSG00000047222	Ear11	14	51255442	1.45355	1.49875	1.0134	4.53366	1.87865	0	0	0	0	0	2.06541	5.55e-17	2.68766e-17	0.0578977
ENSMUSG00000055235	Wdr86	5	24712578	4.54907	5.45352	5.19778	5.41052	6.31082	14.9142	11.9843	7.29826	11.7109	9.827	5.34419	11.3213	2.11843	0.0578977
ENSMUSG00000092383	NA	NA	NA	0	0	0.216858	0	0	1.54202	1.21821	2.17632	3.7044	1.30334	0.040016	2.01149	50.2673	0.0578977
ENSMUSG00000026158	Ogfrl1	1	23369752	18.9798	21.3099	14.4898	22.469	23.3778	29.6813	46.5736	20.1129	27.504	43.8794	20.0255	34.2103	1.70834	0.0584391
ENSMUSG00000028447	Dctn3	4	41715173	29.6936	27.1547	30.6484	27.3869	27.7944	35.3301	31.8636	48.8814	40.4646	41.7297	28.2503	39.8451	1.41043	0.0597719
ENSMUSG00000022014	Epsti1	14	77904486	5.91429	7.26198	5.69981	8.6609	8.9567	19.6839	25.8745	5.92554	9.69238	16.3051	7.25982	15.8355	2.18125	0.0600395
ENSMUSG00000031304	Il2rg	X	101264855	12.4515	13.2002	10.9262	16.4355	23.1709	31.0496	43.3699	17.7026	20.2365	24.6926	15.2018	27.916	1.83636	0.0600395
ENSMUSG00000069516	Lyz2	10	117278124	6.70243	12.722	4.65496	12.5807	12.9007	28.8148	41.2763	4.88355	12.9874	39.3621	9.90018	26.1265	2.63899	0.0600395
ENSMUSG00000027868	Tbx15	3	99253881	13.4217	8.95253	14.1132	10.7667	10.5773	15.1017	17.092	22.3887	21.7777	18.5923	11.427	19.14	1.67499	0.0602582
ENSMUSG00000036944	Tmem71	15	66527922	1.75959	0.999173	2.65454	3.82374	5.51488	14.7119	20.186	1.58882	4.82033	7.80751	2.94326	10.0853	3.42657	0.0602582
ENSMUSG00000025279	Dnase1l3	14	7967762	10.5472	15.5977	7.59064	12.2666	11.8317	9.0087	9.4162	1.1611	3.38511	4.21928	11.5029	5.56839	0.484084	0.0603619
ENSMUSG00000030759	Far1	7	113539278	118.848	115.759	115.565	116.219	120.136	148.517	199.824	142.997	167.234	133.682	116.341	161.158	1.38522	0.0603619
ENSMUSG00000028127	Abcd3	3	121760235	49.6487	52.7963	62.9689	48.2984	47.3044	65.4325	56.9856	77.7953	71.1401	69.0669	51.5936	68.5471	1.3286	0.0611115
ENSMUSG00000054309	Cpsf3	12	21286495	33.5144	38.19	34.069	39.7135	35.0789	46.0931	58.2653	48.1601	44.882	47.8026	35.8108	49.622	1.38567	0.0611415
ENSMUSG00000020589	Fam49a	12	12340689	18.0461	18.8457	16.6159	21.2775	22.4645	27.5017	39.4412	24.2792	26.4044	30.0535	19.327	29.9888	1.55166	0.0615732
ENSMUSG00000042453	Reln	5	21885476	2.75603	3.06413	3.10194	0.78859	2.02718	6.02475	23.4769	3.48121	4.6875	4.66314	2.31688	8.69714	3.75381	0.0615732
ENSMUSG00000037754	Ppp1r16b	2	158695961	16.3646	25.7333	22.2996	23.696	35.6546	17.9638	20.5653	7.82495	9.9931	10.0142	24.6589	13.5082	0.547802	0.0616501
ENSMUSG00000045092	S1pr1	3	115711798	136.168	136.224	142.868	121.921	133.129	206.676	166.363	171.163	180.276	144.324	132.791	175.651	1.32276	0.062606
ENSMUSG00000026483	Fam129a	1	151571530	77.6853	73.0943	79.6892	90.1269	80.3645	137.296	123.07	87.2861	103.556	98.6227	79.5057	111.646	1.40425	0.0633712
ENSMUSG00000040253	Gbp7	3	142534523	10.0519	12.1904	10.2947	12.9232	11.4608	15.1727	27.1958	15.0509	20.6296	16.0843	11.2935	19.1626	1.69678	0.0647281
ENSMUSG00000028293	Slc35a1	4	34664109	65.5053	68.5448	67.4622	61.7823	60.8582	45.5138	41.3887	51.8409	51.5829	49.0811	64.1959	48.2884	0.752204	0.0651269
ENSMUSG00000092607	Scnm1	3	95129787	13.2247	12.1376	14.6978	11.6881	15.3438	18.6132	20.9846	23.8673	19.4504	23.265	13.2995	21.3945	1.60868	0.0659326
ENSMUSG00000024087	Cyp1b1	17	79710096	41.8952	53.6372	42.7284	41.4003	47.7367	91.6162	89.3819	46.7784	55.1097	59.1352	45.1398	69.5738	1.5413	0.0661552
ENSMUSG00000043384	Gprasp1	X	135799060	21.321	24.82	22.7753	20.4044	25.8743	36.1166	31.1081	36.3229	30.1877	31.503	22.8618	33.2771	1.45558	0.0661552
ENSMUSG00000026893	Gca	2	62664433	1.77258	2.42983	3.1158	6.38756	4.86999	9.71891	15.2965	1.92224	7.14528	12.6805	3.69738	9.60085	2.59666	0.0667622
ENSMUSG00000030742	Lat	7	126364206	13.2949	17.9992	19.2175	17.3273	28.1978	12.1785	10.2881	12.2485	10.2954	11.6008	19.1161	11.4013	0.596424	0.0672048
ENSMUSG00000026435	Slc45a3	1	131976941	28.7914	29.7661	32.5092	41.6608	23.6919	24.4219	16.4118	22.7562	20.7374	19.7163	30.9323	20.9391	0.676934	0.0674107
ENSMUSG00000018322	Tomm34	2	164054406	31.1939	28.1247	31.8357	29.5826	33.9376	44.5342	42.3075	46.9409	38.4526	38.749	30.6732	42.506	1.38577	0.0692892
ENSMUSG00000053475	Tnfaip6	2	52038176	8.49526	4.1795	6.67899	6.42245	3.4831	12.8454	6.75303	14.8294	10.2861	13.2828	5.76735	11.6125	2.01348	0.0706734
ENSMUSG00000029426	Scarb2	5	92444249	32.9908	29.1704	31.7144	32.7065	28.7975	45.3525	43.0496	40.4239	40.3408	42.1712	30.7669	42.7216	1.38856	0.0708814
ENSMUSG00000074415	NA	NA	NA	36.2081	37.2494	46.1478	38.5538	31.9032	53.1302	37.5632	69.0681	55.8493	43.6773	37.5447	51.9735	1.38431	0.0708814
ENSMUSG00000031767	Nudt7	8	114133599	9.59016	9.92459	10.591	12.8829	10.8004	18.2026	13.2292	23.2985	14.6159	20.0537	10.6635	17.9061	1.67919	0.0709403
ENSMUSG00000020629	Adi1	12	28675253	25.9998	21.0387	27.2144	24.728	30.7666	14.351	18.821	19.1002	16.4851	14.0567	25.7416	16.7068	0.649018	0.0714581
ENSMUSG00000020227	Irak3	10	120142718	4.49245	6.36559	4.95169	4.24166	7.54543	15.2517	16.2006	5.32337	7.64006	11.2229	5.48918	11.3336	2.06472	0.071695
ENSMUSG00000021756	Il6st	13	112475046	118.276	131.38	135.78	135.473	121.503	194.185	185.465	141.935	174.562	148.938	127.251	171.693	1.34925	0.0719042
ENSMUSG00000056973	Ces1d	8	93166258	1.61872	2.15382	3.44398	6.22814	3.87616	0.626738	0.204213	0.134559	0.967543	0.611828	3.43877	0.522407	0.151917	0.0720133
ENSMUSG00000038252	Ncapd2	6	125168237	52.1743	51.4882	44.1627	47.9639	60.25	81.2833	101.154	55.6762	64.5154	67.9591	50.9115	75.4338	1.48166	0.0721742
ENSMUSG00000004552	Ctse	1	131661996	53.5626	68.451	36.7682	44.0319	65.7955	20.9864	55.4681	10.6014	19.6336	25.5883	53.5519	27.1921	0.50777	0.0728658
ENSMUSG00000020866	Cacna1g	11	94409148	59.0503	68.7987	71.6953	63.79	62.761	56.768	30.425	49.7584	52.5503	45.4104	64.5741	47.2895	0.732329	0.0729253
ENSMUSG00000022018	Rgcc	14	79289115	52.8661	50.181	60.1046	54.3356	38.7599	43.7724	34.8883	35.4814	30.5591	39.3226	50.5833	37.1166	0.733772	0.0730175
ENSMUSG00000030204	Ddx47	6	135011642	50.9595	52.9447	53.0251	54.6247	56.8754	72.8427	66.7143	75.619	67.2539	63.7225	53.2573	69.7864	1.31036	0.0739549
ENSMUSG00000017144	Rnd3	2	51132297	133.117	118.167	134.168	119.513	117.78	133.129	133.226	207.198	161.842	166.563	123.261	160.95	1.30576	0.0748748
ENSMUSG00000022996	Wnt10b	15	98772479	62.3904	59.5793	55.6676	51.6001	52.2075	45.3714	26.197	50.6302	41.9445	40.7081	55.7467	41.079	0.736886	0.0748748
ENSMUSG00000092345	Gm20503	4	59003231	1.75623	2.47789	5.82338	0.000266471	1.03e-05	0.0002425	6.31e-06	8.96e-07	5.09e-05	1.03e-07	1.94826	6.59e-05	3.38232e-05	0.075511
ENSMUSG00000034858	Fam214a	9	74953815	57.2688	62.4085	63.9185	66.3218	62.3654	80.9395	69.9817	100.535	89.4601	67.6253	61.9075	82.1657	1.32723	0.0757733
ENSMUSG00000042066	Tmcc2	1	132357509	94.0062	141.699	91.6463	46.5929	67.1286	26.5138	69.7841	40.9148	50.4816	56.1674	87.204	49.6998	0.569926	0.0757733
ENSMUSG00000097908	NA	NA	NA	12.5967	10.9128	9.10232	14.6855	12.4544	5.04581	7.34991	6.26747	5.06035	5.69405	11.8685	5.94043	0.50052	0.0769287
ENSMUSG00000090394	4930523C07Rik	1	160075162	61.1346	67.8502	61.1294	59.7286	73.6266	47.6751	62.1579	37.0808	32.2518	39.2876	64.2641	44.3098	0.689495	0.0773195
ENSMUSG00000019194	Scn1b	7	31117232	41.9117	36.2712	47.269	31.7011	33.8804	47.2307	39.7176	60.5111	50.9759	55.8774	37.7294	51.1205	1.35493	0.0777484
ENSMUSG00000020628	Trappc12	12	28691318	28.4561	28.0675	30.4897	31.4983	30.3759	38.975	43.5819	40.4957	40.5493	38.7889	29.5119	40.9281	1.38683	0.0777484
ENSMUSG00000053644	Aldh7a1	18	56526956	40.9769	37.803	42.0525	41.0954	41.0054	48.9115	42.1654	65.4387	56.0284	54.8291	40.2132	53.739	1.33635	0.0777484
ENSMUSG00000032925	Itgbl1	14	123660309	9.15224	9.687	8.14112	7.11147	11.2367	17.0175	15.5087	19.4799	15.6552	10.8478	9.00581	15.7908	1.7534	0.0792458
ENSMUSG00000073705	Apitd1	4	149127338	17.9065	12.7781	15.6119	16.0948	17.5948	6.00989	11.6727	9.93731	6.17196	10.6641	15.862	8.96623	0.565264	0.0792458
ENSMUSG00000023349	Clec4n	6	123230019	1.30004	2.46171	2.85044	0.693796	0.547881	5.96905	6.56074	3.04865	5.42004	4.44899	1.53909	5.18164	3.3667	0.0794891
ENSMUSG00000031491	Chrna6	8	27404394	2.53751	1.27304	1.22965	1.46325	1.88664	5.23262	4.26963	4.96444	7.60719	3.98831	1.66539	5.27567	3.16784	0.0794891
ENSMUSG00000031196	F8	X	75172858	5.3637	7.27144	8.87983	7.72264	7.51235	14.2345	18.6413	8.24249	11.944	12.4954	7.27565	13.3494	1.83481	0.079644
ENSMUSG00000068923	Syt11	3	88747703	3.16545	4.40697	6.0447	5.11577	4.12887	10.9089	8.64301	10.6178	10.7987	7.81051	4.51844	9.83427	2.17647	0.079644
ENSMUSG00000073987	Ggh	4	20042174	40.4168	39.3223	41.1405	37.278	32.2772	44.7017	43.7044	57.8515	54.0862	49.7408	37.6609	50.3866	1.3379	0.079644
ENSMUSG00000033192	Lpcat2	8	92855455	9.60447	13.3657	10.2819	14.1047	12.8182	23.4191	27.6033	12.7779	14.8801	22.1549	11.9525	20.502	1.71529	0.0798061
ENSMUSG00000026073	Il1r2	1	40102429	1.90527	1.87823	0.944346	1.9586	1.20089	10.9188	6.81816	0.849597	2.08975	6.40454	1.56461	5.5226	3.52969	0.0809202
ENSMUSG00000006611	Hfe	13	23704389	29.1827	27.748	28.783	27.2121	26.4691	45.7839	33.0787	39.6963	39.0912	34.3626	27.6055	38.7137	1.40239	0.081319
ENSMUSG00000021991	Cacna2d3	14	28905268	16.5617	17.0047	19.8877	16.9754	14.8772	7.80374	6.74613	9.50302	13.1185	11.6559	16.8659	9.87022	0.585217	0.0824671
ENSMUSG00000039167	Eltd1	3	151437983	23.0507	29.4878	25.7976	17.571	21.9195	36.2474	39.7184	32.3787	37.8752	24.434	23.3231	34.5839	1.48282	0.0827339
ENSMUSG00000041836	Ptpre	7	135643865	30.9558	40.4742	41.1476	40.6671	33.5617	54.1135	57.4843	40.4626	46.788	55.6045	36.9766	51.6408	1.39658	0.0828109
ENSMUSG00000024939	Fam89b	19	5728593	98.669	78.758	85.2715	86.2208	87.1978	66.8614	47.1978	80.6163	63.7835	67.239	86.4498	65.3341	0.755746	0.0829096
ENSMUSG00000032125	Robo4	9	37402052	18.5183	20.8594	19.95	23.0775	18.6164	39.9988	26.9906	24.3949	27.8936	27.4974	20.0159	29.683	1.48297	0.0833167
ENSMUSG00000019872	Smpdl3a	10	57794397	76.5563	89.5353	77.4529	85.1226	83.0868	109.26	108.594	99.3082	103.925	113.202	81.7189	108.173	1.32373	0.0836559
ENSMUSG00000024174	Pot1b	17	55653409	8.67652	6.16309	7.79689	6.09075	8.69896	15.876	24.8726	9.06188	9.99862	11.8321	7.41929	14.5921	1.96678	0.083989
ENSMUSG00000041842	Fhdc1	3	84444470	19.8283	26.7019	17.6688	10.2974	14.2464	8.83545	11.0601	8.28683	10.9598	11.1684	17.5596	10.2053	0.58118	0.083989
ENSMUSG00000026576	Atp1b1	1	164438279	22.7594	20.3313	22.7805	19.4771	33.4771	67.7487	142.667	11.5718	29.1222	37.6795	23.6382	59.7693	2.5285	0.0840748
ENSMUSG00000064345	mt-Nd2	MT	3914	2393.09	3191.63	2463.28	2381.31	2052.97	3195.26	2816.98	3436.82	3419.14	2922.41	2471.33	3187.57	1.28982	0.0845044
ENSMUSG00000007891	Ctsd	7	142371148	675.172	677.325	710.807	649.752	600.434	783.122	726.053	847.99	734.986	790.207	655.697	782.638	1.1936	0.0847
ENSMUSG00000058624	Gda	19	21395191	37.1958	51.692	31.6989	41.5512	39.5002	83.0174	125.64	24.9585	48.5295	90.5846	40.0647	76.6019	1.91196	0.0855043
ENSMUSG00000021620	Acot12	13	91741531	1.08744	1.64319	1.24613	1.8043	1.20439	4.88496	5.08325	6.343	3.38762	4.503	1.38424	4.85635	3.50831	0.0872467
ENSMUSG00000037649	H2-DMa	17	34135671	36.551	29.5861	31.1516	20.7463	30.0771	22.8521	26.1245	8.99354	11.1338	19.0705	29.3297	17.9574	0.612261	0.0873166
ENSMUSG00000033467	Crlf2	5	109554849	23.6372	27.1706	24.571	31.3157	30.0087	40.2607	29.5231	40.3696	38.1847	40.9204	27.1535	38.1189	1.40383	0.0881217
ENSMUSG00000032860	P2ry2	7	100997978	5.8653	5.76494	5.82079	7.62184	4.37997	2.27338	3.06639	0.9322	1.50259	2.3794	5.82558	2.07125	0.355543	0.0882197
ENSMUSG00000054191	Klf1	8	84901975	33.7078	30.4098	23.4641	16.7803	29.5595	9.12014	24.485	13.8359	10.7655	19.2236	26.5838	15.7065	0.590832	0.0883057
ENSMUSG00000002885	Cd97	8	83723876	98.0517	94.822	83.9252	109.848	105.161	194.238	197.131	96.8748	129.713	112.234	97.7488	148.98	1.52411	0.0891377
ENSMUSG00000056399	Prss34	17	25298494	1.86831	5.24835	0.875196	6.55607	9.61195	32.5458	24.8789	1.9014	3.76315	26.0507	4.8648	18.2024	3.74166	0.0904533
ENSMUSG00000052906	Ubxn8	8	33621533	28.6814	28.7934	30.1103	26.5867	30.6522	40.2349	35.3666	36.126	40.9762	43.5883	28.7093	39.7014	1.38288	0.09081
ENSMUSG00000004610	Etfb	7	43444148	98.4726	96.2701	113.362	96.2257	97.8865	71.472	67.2026	86.202	72.2997	80.8886	99.4036	76.1071	0.765638	0.090975
ENSMUSG00000038172	Ttc39b	4	83227137	47.1069	49.2495	55.1174	59.1781	47.9168	69.5628	68.8816	70.5335	78.9267	53.6215	51.1988	69.0934	1.34951	0.09155
ENSMUSG00000039899	Fgl2	5	21372717	15.9905	17.7052	14.4309	17.203	20.7047	47.4974	64.372	9.33643	19.5784	36.7167	17.106	36.4383	2.13015	0.0919911
ENSMUSG00000002699	Lcp2	11	34047354	36.0755	46.3861	43.3646	50.2972	46.9848	60.5238	65.9555	48.5266	58.3868	68.1205	44.2854	61.2127	1.38223	0.0925579
ENSMUSG00000014353	Tmem87b	2	128818339	81.6288	85.939	86.6852	87.119	75.5983	68.7625	61.0739	66.082	64.3119	55.0248	82.5598	63.6363	0.770791	0.0925579
ENSMUSG00000018774	Cd68	11	69664374	181.034	174.498	205.238	210.058	164.869	228.91	199.293	255.543	251.001	227.637	185.081	234.437	1.26668	0.0925579
ENSMUSG00000023224	Serping1	2	84765577	60.2132	75.1179	61.3223	76.2373	85.9188	146.663	115.765	80.1628	101.084	77.91	71.4261	105.927	1.48303	0.0944843
ENSMUSG00000016494	Cd34	1	194938966	70.0957	74.8612	68.1633	71.0745	71.1109	96.2411	79.3605	106.234	105.08	78.4152	70.478	93.775	1.33056	0.0945235
ENSMUSG00000015852	Fcrls	3	87251380	0.446628	1.67183	1.37984	1.73809	1.29052	5.93647	3.24308	5.79762	4.56805	2.8155	1.29438	4.48488	3.46488	0.0948417
ENSMUSG00000032561	Acpp	9	104291414	1.56435	1.03133	1.12825	1.08982	1.72834	6.51396	7.39817	0.853008	2.08339	4.78224	1.29944	4.42694	3.4068	0.0948417
ENSMUSG00000000058	Cav2	6	17281361	45.7097	52.3847	56.363	54.6458	38.3645	63.2789	72.1042	63.1576	70.5192	56.1603	48.8936	65.8988	1.3478	0.0951679
ENSMUSG00000051906	Cd209f	8	4103111	1.48472	1.33907	0.333403	1.40702	0.63084	3.1797	8.33439	0.75656	1.60763	7.84814	1.0319	4.45619	4.31842	0.0951679
ENSMUSG00000027985	Lef1	3	131111472	32.1315	21.9199	24.6722	28.746	31.0564	17.864	17.7401	16.512	15.4152	24.89	27.5004	18.6726	0.678994	0.0958148
ENSMUSG00000014177	Tvp23b	11	62879584	105.013	116.121	124.828	108.999	99.9524	69.2638	72.4418	106.733	87.2014	81.0074	109.769	83.7232	0.762725	0.0962253
ENSMUSG00000037531	Mrpl47	3	32727597	3.52948	4.10496	3.7323	2.4931	4.05437	7.79481	6.91701	9.15283	7.27677	9.30912	3.55168	8.13907	2.29161	0.0962253
ENSMUSG00000045464	NA	NA	NA	2.44453	3.22473	1.37167	2.97104	4.20068	6.14802	8.21317	6.41442	5.42739	8.5657	2.83886	7.02862	2.47586	0.0962253
ENSMUSG00000021322	Aoah	13	20794394	1.14081	1.56315	0.771985	2.66877	2.49352	6.70482	11.2245	0.971241	1.94619	9.30582	1.72625	6.1775	3.57856	0.096458
ENSMUSG00000024378	Stard4	18	33203589	84.8832	101.207	79.7331	83.6807	79.4998	56.7689	59.2405	66.2311	57.8339	77.7956	85.0714	64.1212	0.753734	0.0967504
ENSMUSG00000027800	Tm4sf1	3	57287759	71.1997	75.7647	71.8378	70.5152	65.5981	100.829	79.033	100.745	97.8209	81.0761	70.3026	92.6155	1.31738	0.0967504
ENSMUSG00000074178	Gm10638	8	86745701	7.97558	9.87525	13.2061	12.121	8.14269	6.38365	4.30968	5.87474	4.30033	3.69586	10.1352	4.93456	0.486871	0.0967504
ENSMUSG00000016194	Hsd11b1	1	193222014	4.36949	7.31686	2.77701	8.81743	8.4747	15.8316	23.2485	3.57122	9.05195	21.9238	6.34473	15.0874	2.37795	0.0969511
ENSMUSG00000032640	Chsy1	7	66109911	158.754	137.009	150.643	154.282	123.085	156.842	142.385	242.152	228.235	185.069	143.155	191.921	1.34065	0.0969511
ENSMUSG00000046006	Gapt	13	110353657	2.45547	2.43028	0.882242	4.24227	5.16722	10.9279	13.6009	2.05896	4.00556	9.30867	3.04233	8.16088	2.68244	0.0969511
ENSMUSG00000041737	Tmem45b	9	31426848	0	0	0	0.16515	0	3.21549	1.95016	1.39779	1.02971	1.43213	0.0329746	1.82141	55.2367	0.0972373
ENSMUSG00000028874	Fgr	4	132986163	15.895	15.5834	10.4931	17.4252	22.7709	41.8757	49.5696	8.16719	23.8049	39.7679	16.3884	33.4896	2.0435	0.0981119
ENSMUSG00000049562	Ap5b1	19	5568458	16.4225	15.9109	13.5899	18.7243	19.1482	12.6585	11.4679	6.89165	8.67775	8.70828	16.6549	9.81872	0.589541	0.0981119
ENSMUSG00000003746	Man1a	10	53907440	48.5667	47.7119	34.1812	46.8171	47.2172	61.1302	78.9256	49.0372	60.3376	62.5915	44.6262	63.4745	1.42236	0.100099
ENSMUSG00000050666	Vstm4	14	32856912	60.9373	53.413	64.986	65.6042	67.195	90.2051	60.1898	89.7894	95.2345	75.5143	61.8979	82.8018	1.33772	0.101863
ENSMUSG00000063193	Cd300lb	11	114924896	4.11095	3.02205	1.43843	4.21896	5.13189	13.2341	19.0887	1.53266	5.95317	8.42737	3.57961	9.91491	2.76983	0.102182
ENSMUSG00000019935	Slc17a8	10	89576319	0.381038	0.784493	0	0.299498	0.518283	4.82072	1.90425	2.11374	3.72402	1.7228	0.40079	2.89111	7.21353	0.102974
ENSMUSG00000039239	Tgfb2	1	186625451	65.2351	48.506	52.5935	40.1757	34.458	57.2354	48.7056	72.8104	76.8039	74.4333	47.5489	66.5291	1.39917	0.102974
ENSMUSG00000049548	Krt82	15	101541712	0.706007	0.253932	0.713881	0.524613	0.323201	5.28133	1.87892	1.81362	3.43837	1.84855	0.495226	2.88817	5.83201	0.102974
ENSMUSG00000057722	Lepr	4	101728030	79.1839	85.5366	78.3142	97.9227	81.749	119.971	155.612	90.4543	107.647	106.335	83.866	118.149	1.40879	0.103012
ENSMUSG00000039270	Megf9	4	70433083	50.0031	52.476	41.9761	57.3945	49.3792	62.8566	80.1913	56.8783	59.3216	80.6316	49.8838	68.9742	1.3827	0.103708
ENSMUSG00000020315	Sptbn1	11	30100499	176.4	202.824	186.632	198.815	179.773	277.162	276.925	205.72	253.801	210.859	187.258	248.976	1.32959	0.104074
ENSMUSG00000026579	F5	1	164151963	35.8957	46.1957	41.9129	56.6642	58.6806	37.5469	43.23	12.9911	24.1693	20.5593	47.64	28.3191	0.59444	0.104191
ENSMUSG00000028860	Sytl1	4	133253172	6.30296	5.45582	6.53643	5.12876	6.49586	3.97517	1.58882	1.79195	0.591701	3.12587	5.92689	2.22088	0.374712	0.105334
ENSMUSG00000038738	Shank1	7	44312707	24.3245	21.5787	28.8791	23.358	21.9564	14.7188	11.7694	19.8183	16.9726	14.3502	23.7402	15.5945	0.656883	0.105334
ENSMUSG00000054716	Zfp771	7	127244994	34.7574	41.9939	49.2004	38.9619	38.709	27.5916	22.323	41.8213	30.1874	24.8622	40.2777	29.3919	0.72973	0.105334
ENSMUSG00000087060	NA	NA	NA	1.84015	1.67094	2.42262	2.91852	1.87288	5.37207	8.02097	5.71685	5.54508	5.15385	2.12106	6.03502	2.84529	0.105334
ENSMUSG00000030365	Clec2i	6	128887635	0	0.898912	1.6938	1.12034	0.590619	4.12415	5.64266	1.00373	2.1783	4.5744	0.848035	3.584	4.22624	0.10545
ENSMUSG00000075514	NA	NA	NA	10.3926	9.54786	15.1556	8.99057	8.99583	5.94022	4.96161	5.32244	5.11467	4.71836	10.4706	5.25641	0.502014	0.105662
ENSMUSG00000074211	Sdhaf1	7	30321976	18.7859	17.0018	18.8505	12.5453	13.7149	8.83342	5.26963	12.9489	9.56625	10.6283	15.9848	9.45888	0.591744	0.105911
ENSMUSG00000033949	Trim36	18	46167416	1.0907	0.152371	0.491195	0.476054	1.01627	2.41651	5.90038	1.61599	2.28581	3.51965	0.641653	3.21493	5.01038	0.106907
ENSMUSG00000030929	Eri2	7	119768854	16.9933	17.5402	12.5496	16.7457	19.3274	23.4229	27.2207	27.0022	24.9244	21.2796	16.538	25.0047	1.51195	0.107096
ENSMUSG00000025492	Ifitm3	7	141009728	29.9669	25.2269	21.2676	20.4529	18.7195	41.221	23.723	30.9548	28.2933	41.6548	22.8843	33.403	1.45965	0.107355
ENSMUSG00000020740	Gga3	11	115585733	46.741	47.2313	50.6231	47.3537	54.5397	40.569	37.2848	34.7517	31.6681	37.1755	48.9031	36.647	0.74938	0.107646
ENSMUSG00000021506	Pitx1	13	55826072	28.6964	25.1258	30.1485	23.0334	24.8285	13.8981	10.4079	20.8557	19.0773	23.467	26.0757	17.6242	0.675888	0.108476
ENSMUSG00000027763	Mbnl1	3	60529631	247.665	251.538	254.522	223.878	260.041	310.726	444.074	289.702	301.983	290.409	245.497	333.197	1.35723	0.108515
ENSMUSG00000030706	Mrpl48	7	100549311	6.26563	6.67457	4.21216	4.35768	3.5599	1.09589	1.75072	1.84157	1.79761	1.21944	4.96153	1.55633	0.313679	0.109114
ENSMUSG00000020432	Tcn2	11	3917651	112.077	104.201	108.526	117.782	100.882	159.409	140.884	125.24	142.759	124.897	107.662	140.479	1.30481	0.109161
ENSMUSG00000027670	Ocstamp	2	165395849	79.8475	63.8136	91.3136	85.202	60.5906	86.488	75.7789	119.637	135.549	101.037	75.1492	104.591	1.39177	0.109161
ENSMUSG00000030144	Clec4d	6	123262335	4.69182	4.98844	3.70664	4.40171	4.14009	13.0721	13.1474	1.51167	8.31159	12.2385	4.34841	9.90834	2.27861	0.109161
ENSMUSG00000032221	Mns1	9	72438677	3.4701	3.47781	2.78708	3.98091	3.62506	5.80493	13.6557	6.98359	5.28485	7.03569	3.44249	7.86301	2.28411	0.109161
ENSMUSG00000029048	Rer1	4	155074942	169.927	167.319	182.026	151.228	153.913	177.374	173.06	246.444	223.128	209.695	163.127	207.269	1.2706	0.110023
ENSMUSG00000028603	Scp2	4	108044753	9.8891	10.1311	8.93849	14.2624	12.5994	19.6993	21.7698	19.2107	14.1387	15.0321	11.0946	18.1206	1.63328	0.110041
ENSMUSG00000021390	Ogn	13	49609184	233.74	248.541	223.564	236.146	306.242	352.199	301.549	322.842	354.288	286.309	248.595	327.194	1.31617	0.110239
ENSMUSG00000022620	Arsa	15	89473241	49.0826	54.8919	61.1844	55.7257	54.0006	42.2799	34.1288	47.9388	43.0773	39.3669	54.4357	41.6133	0.764449	0.110239
ENSMUSG00000029552	Tes	6	17065287	6.8354	7.49807	5.87311	6.1543	8.09905	13.4908	18.9036	7.28427	9.93366	12.3428	6.84578	12.6218	1.84374	0.110239
ENSMUSG00000033152	Podxl2	6	88842770	58.3926	58.7304	69.1666	54.6886	57.5291	41.0595	34.3024	55.7258	50.0049	41.6362	59.0596	44.7668	0.757993	0.110239
ENSMUSG00000041779	Tram2	1	21001565	104.05	88.0639	98.9284	92.7678	87.6648	70.0185	67.0321	74.1474	76.0947	67.4348	93.3239	71.6558	0.767818	0.110239
ENSMUSG00000076613	Ighg2b	12	113306392	0.357189	0.135338	0.603699	0.282064	2.29363	6.353	2.19016	0	1.92452	9.82941	0.738302	4.17021	5.64838	0.110239
ENSMUSG00000032184	Lysmd2	9	75625765	20.2141	16.7578	22.593	19.855	16.6474	9.35383	10.2593	15.5343	12.2605	10.8233	18.9859	11.7002	0.616261	0.11033
ENSMUSG00000097052	NA	NA	NA	21.9248	24.1497	34.42	28.4628	24.24	14.9836	14.2557	23.1979	17.004	19.0474	26.3197	17.7589	0.674738	0.110342
ENSMUSG00000032508	Myd88	9	119337359	46.0465	43.9506	48.3734	44.4175	44.0035	61.6978	53.576	60.9098	55.7801	55.5287	44.9114	57.9736	1.29084	0.110509
ENSMUSG00000024968	Rcor2	19	7268962	210.564	167.317	201.736	182.749	166.749	91.9891	74.2398	177.724	169.981	123.382	183.733	127.78	0.695465	0.110579
ENSMUSG00000033350	Chst2	9	95404702	68.8249	56.6852	66.9391	57.8193	53.1285	39.046	35.4243	48.4862	52.4686	48.1016	59.9827	45.1017	0.751911	0.111835
ENSMUSG00000033863	Klf9	19	23141755	26.9452	29.7491	33.12	29.9562	25.3107	41.2352	39.4317	39.0018	42.9646	31.0942	28.6918	39.1759	1.36541	0.112204
ENSMUSG00000027072	Prg3	2	84988732	0.235841	0.784349	0	0	0.446978	6.13694	5.4484	0.355476	0.407527	0.651528	0.297524	2.65508	8.92389	0.112962
ENSMUSG00000015647	Lama5	2	180176550	10.1448	9.64411	10.6424	12.754	10.6129	27.8938	14.2263	10.6957	19.5504	16.0963	10.6621	17.9528	1.6838	0.11622
ENSMUSG00000029641	Rasl11a	5	146845217	42.1609	55.4735	42.363	55.4892	54.4008	31.8077	21.7906	43.6294	43.4007	34.1379	49.6821	35.1199	0.706892	0.116565
ENSMUSG00000021423	Ly86	13	37345439	10.9521	14.3886	5.77161	13.4711	20.2179	30.0234	39.3169	9.54315	16.6141	32.6806	12.9679	26.2132	2.02139	0.117237
ENSMUSG00000023186	Vwa5a	9	38722388	38.8968	41.1935	50.1379	59.351	44.0412	59.9487	67.3654	64.4746	62.4382	52.8617	46.2707	62.0774	1.34161	0.117237
ENSMUSG00000034484	Snx2	18	53176380	45.4786	51.1289	45.8907	49.6738	49.5706	59.5386	80.6317	58.7899	62.189	59.6432	47.9676	65.0967	1.3571	0.117237
ENSMUSG00000043263	Pyhin1	1	173637306	0.734887	2.65711	1.6236	1.15602	4.04271	6.04675	14.5754	1.44683	2.92291	6.7313	2.04292	6.51541	3.18926	0.117237
ENSMUSG00000060802	B2m	2	122147738	776.141	939.229	827.015	908.347	856.143	1159.27	1387.31	932.322	963.902	1138.71	855.003	1135.51	1.32808	0.117772
ENSMUSG00000020261	Slc36a1	11	55213935	38.3347	35.705	42.4843	39.1992	34.1019	51.5848	50.9811	47.9336	49.8891	44.902	37.5466	49.6106	1.32131	0.118288
ENSMUSG00000059921	Unc5c	3	141465714	53.9654	54.0794	68.0727	50.9041	50.1295	37.3625	34.1336	51.0458	49.6527	30.8479	54.7641	40.8669	0.746236	0.118288
ENSMUSG00000053101	Gpr141	13	19751689	5.70135	6.50614	3.00051	6.63078	5.22723	17.0573	20.6174	4.11133	4.51946	15.8543	5.38295	12.6786	2.35533	0.118739
ENSMUSG00000057751	Megf6	4	154171024	26.597	17.2037	19.3189	22.1867	28.8917	22.425	28.0971	49.9561	31.484	35.9883	22.7037	33.6112	1.48043	0.119206
ENSMUSG00000027580	Helz2	2	181227735	25.0846	30.5257	28.4539	27.5133	34.735	51.1868	58.5524	28.1553	36.1729	41.4968	29.0651	43.896	1.51027	0.120302
ENSMUSG00000079003	Samd1	8	83997672	76.3797	71.1585	74.5854	73.6856	77.8261	50.8778	44.4393	73.1741	54.9191	61.6069	74.1012	57.1721	0.771541	0.121017
ENSMUSG00000039109	F13a1	13	36868768	67.4994	77.8468	64.5044	95.4433	63.5906	100.969	141.955	74.6134	86.8415	120.306	73.1561	106.944	1.46187	0.121154
ENSMUSG00000019139	Isyna1	8	70594629	37.4979	40.5647	39.5126	38.6823	44.8711	34.0621	27.7254	28.7255	26.1745	29.1328	39.9243	29.4178	0.73684	0.121501
ENSMUSG00000050565	Tor1aip2	1	156051878	139.74	149.583	147.178	146.801	137.396	160.789	174.062	197.393	178.525	175.688	142.812	178.867	1.25246	0.122022
ENSMUSG00000025935	Tram1	1	13566326	265.691	244.7	261.831	235.726	247.585	270.247	300.268	329.32	332.186	301.774	248.752	310.122	1.24671	0.122791
ENSMUSG00000042210	Abhd14a	9	106440225	24.2252	20.8302	26.055	19.4725	20.9681	28.5624	20.6569	43.9119	34.4096	29.1268	22.0592	31.3739	1.42226	0.124301
ENSMUSG00000032207	Lipc	9	70798270	102.674	104.549	123.675	117.173	93.3098	69.1771	63.4361	111.658	92.2475	60.2616	107.019	79.5541	0.743361	0.12533
ENSMUSG00000017400	Stac2	11	98037969	16.9424	8.26182	14.1315	10.9933	8.77421	5.97017	5.1157	6.86947	6.67601	6.00323	11.6577	6.17236	0.529468	0.126024
ENSMUSG00000046056	Sbsn	7	30751562	1.13217	1.78241	5.00129	6.24296	10.306	6.57333	9.35606	20.6338	7.40962	9.70957	4.88955	10.6707	2.18235	0.126024
ENSMUSG00000025185	Loxl4	19	42595337	124.776	148.848	125.614	130.803	99.2075	139.645	117.628	188.551	218.385	183.146	124.498	171.022	1.3737	0.126399
ENSMUSG00000029068	Ccnl2	4	155812528	464.393	556.924	528.954	498.089	493.057	413.797	323.27	522.848	402.097	345.046	503.761	402.128	0.798251	0.126399
ENSMUSG00000056498	Tmem154	3	84666352	8.53853	8.65859	6.49828	14.1304	12.5562	26.9975	28.288	5.80194	15.0332	20.2623	10.0369	19.7322	1.96596	0.126896
ENSMUSG00000020357	Flt4	11	49609770	23.1502	26.0651	21.1946	29.6664	19.0415	40.2544	29.8195	26.1722	39.2976	32.4546	23.5969	34.0797	1.44424	0.127592
ENSMUSG00000056492	Gpr116	17	43403942	60.7841	75.3849	58.5965	74.4634	53.8194	111.48	93.8046	74.8532	89.5308	66.2006	64.0206	88.3902	1.38065	0.130261
ENSMUSG00000031093	Dock11	X	35888931	26.2262	26.6497	23.1147	34.87	32.3996	45.7474	59.5843	30.0472	34.2202	40.7346	28.486	42.7997	1.50248	0.130483
ENSMUSG00000027833	Shox2	3	66973653	18.5569	19.6354	28.704	16.1744	12.1826	14.3347	9.44241	12.6564	11.4926	10.5967	18.7402	11.7796	0.628576	0.131348
ENSMUSG00000064215	Ifi27l1	12	103435456	67.124	69.7179	80.8243	84.5678	77.7335	88.0047	78.8165	124.565	97.7944	101.12	75.3182	98.4034	1.3065	0.131774
ENSMUSG00000006386	Tek	4	94739641	19.5809	28.2602	17.5551	24.7795	20.8619	37.359	33.8553	24.3089	37.5481	26.6332	22.0495	32.4558	1.47195	0.132018
ENSMUSG00000022512	Cldn1	16	26359041	3.60323	5.39802	3.96876	3.89239	4.15215	6.27069	11.8874	8.21564	8.21031	8.89789	4.16704	8.81191	2.11467	0.132018
ENSMUSG00000038068	Rnf144b	13	47207386	64.8119	62.3804	65.3332	63.0108	61.7548	70.4278	80.9546	89.4873	79.8649	78.19	62.8613	80.4869	1.28039	0.132018
ENSMUSG00000097242	NA	NA	NA	0.995099	2.18628	1.35815	1.14319	0.8069	3.82115	3.47656	4.08277	4.3136	4.87031	1.28213	4.15103	3.23761	0.132018
ENSMUSG00000060131	Atp8b4	2	126322813	13.921	11.0975	7.77527	15.7478	18.944	30.5404	55.5716	6.00857	15.4807	42.1457	13.4651	30.7954	2.28705	0.132279
ENSMUSG00000021669	Col4a3bp	13	96543164	40.6484	46.4587	38.5773	39.6083	41.6698	57.219	70.2883	42.3524	55.4414	54.2902	41.0609	56.9008	1.38577	0.132427
ENSMUSG00000037999	Arap2	5	62604273	8.38795	8.25937	8.38648	10.9027	12.6865	20.2251	20.2444	12.847	13.1649	12.6899	9.67043	16.0407	1.65874	0.132427
ENSMUSG00000026395	Ptprc	1	138064509	77.7325	82.1804	65.8808	78.7731	94.8988	159.418	258.583	46.3324	104.082	135.2	79.5141	145.232	1.82649	0.132621
ENSMUSG00000045414	1190002N15Rik	9	94520318	154.324	118.876	169.928	130.191	135.225	164.837	168.972	207.107	178.99	160.832	140.031	177.418	1.26699	0.133013
ENSMUSG00000006281	Tep1	14	50824171	30.1831	30.5762	31.3864	29.2617	26.1879	46.816	39.4273	38.0124	34.978	37.3494	29.2075	39.688	1.35883	0.133296
ENSMUSG00000022969	Il10rb	16	91406318	49.3913	54.8908	45.3206	47.8084	42.6439	68.1041	63.5613	55.1484	64.3226	58.7761	47.5649	62.7968	1.32023	0.133296
ENSMUSG00000043243	Fam129c	8	71597769	86.4727	179.766	106.226	107.026	268.239	60.3527	155.399	22.2885	44.768	39.8417	150.327	66.7303	0.443902	0.133296
ENSMUSG00000026853	Crat	2	30402581	89.661	88.5414	99.2486	84.0635	83.5616	66.2187	56.8128	74.1362	73.2698	70.6367	88.0692	68.7698	0.780862	0.134052
ENSMUSG00000024507	Hsd17b4	18	50128352	55.0192	48.1566	54.7985	59.8039	54.7384	72.0427	69.1602	69.2901	65.3488	67.7644	54.0184	69.4047	1.28484	0.134957
ENSMUSG00000003418	St8sia6	2	13656825	58.59	58.6252	68.8436	70.4946	54.8978	49.6164	36.7508	49.1373	50.4696	48.5008	61.6113	47.2745	0.767302	0.135676
ENSMUSG00000032468	Armc8	9	99480747	30.257	28.5258	26.9184	26.432	24.5738	41.591	40.8212	31.9973	32.0914	36.8669	27.0703	37.1185	1.37119	0.136273
ENSMUSG00000078771	Evi2a	11	79527114	22.6618	25.1183	23.8098	22.3563	23.4953	37.9934	36.8133	25.7825	28.2889	32.6422	23.2767	32.7408	1.40659	0.13632
ENSMUSG00000030522	Mtmr10	7	64287782	38.4134	40.5888	43.9606	42.6454	34.0938	43.5449	42.3648	61.6788	60.0289	51.6109	39.4976	52.2137	1.32194	0.136855
ENSMUSG00000038412	Higd1a	9	121849637	31.2819	22.7849	25.3573	19.3993	24.1327	14.2666	13.0278	20.6527	17.2882	15.8185	24.3426	16.2883	0.669126	0.136855
ENSMUSG00000044095	NA	NA	NA	0.000827739	0.000548577	0.00118007	0.00144845	1.1059	3.2366	2.74865	0.0017867	3.01157	1.74397	0.230515	2.23465	9.69417	0.137561
ENSMUSG00000089991	NA	NA	NA	0.126662	0.143887	0.457643	0.298741	0.355335	1.3336	1.76251	3.00085	2.02399	2.35786	0.272767	2.10273	7.7089	0.137561
ENSMUSG00000026062	Slc9a2	1	40681874	31.7222	39.6491	34.2943	33.6802	32.5784	29.0281	20.3784	23.4628	30.7765	14.6694	34.0729	23.9191	0.701997	0.137984
ENSMUSG00000020122	Egfr	11	16752483	34.179	30.9507	28.4452	25.8914	24.6288	38.8379	34.4721	40.1423	42.1618	35.9324	28.5166	38.6695	1.35603	0.13813
ENSMUSG00000044927	H1fx	6	87980793	39.8466	43.4867	41.9707	38.1466	37.4045	24.3255	18.1505	35.5278	39.6484	23.0261	39.7741	28.3097	0.711763	0.13813
ENSMUSG00000056313	1810011O10Rik	8	24438579	31.058	34.7124	28.8117	41.7738	36.6564	46.6016	34.6671	58.784	47.7149	43.6527	34.3791	46.4383	1.35077	0.138426
ENSMUSG00000006342	Susd2	10	75637349	5.50457	6.09097	3.21433	4.67091	5.42053	13.1366	16.4673	4.83158	7.11303	8.99439	4.9517	10.3087	2.08185	0.140763
ENSMUSG00000019066	Rab3d	9	21908821	31.5936	29.3549	24.9895	36.7333	38.5464	48.5116	49.8742	33.6724	40.5658	49.8091	32.0815	45.1585	1.40761	0.140812
ENSMUSG00000073678	Pgap1	1	54480709	9.50007	12.0411	9.06813	13.4596	13.4669	19.2928	22.2652	17.8951	12.4649	18.5719	11.4427	18.2626	1.59601	0.140812
ENSMUSG00000028392	Bspry	4	62480093	2.29238	3.93199	4.58835	4.74617	3.47754	1.0894	1.62465	0.595996	0.796043	0.672197	3.76687	0.974355	0.258665	0.141107
ENSMUSG00000030376	Slc8a2	7	16133845	1.19948	0.428752	1.1286	1.48519	1.09253	2.92824	2.83988	5.59397	4.3647	2.76046	1.05562	3.70686	3.51156	0.141107
ENSMUSG00000031111	Igsf1	X	49782820	0.791656	0.573989	2.64783	0.487553	0.483222	3.69151	3.63755	4.63953	5.52927	1.65798	0.971985	3.86612	3.97755	0.141107
ENSMUSG00000044864	Ankrd50	3	38452420	130.536	113.882	134.817	126.097	116.965	84.2159	81.5366	110.526	107.209	94.4093	123.161	96.3197	0.782064	0.141107
ENSMUSG00000095651	NA	NA	NA	3.1775	4.6584	4.6006	3.93742	2.82081	1.34751	0.925938	1.89489	0.814829	0.330985	3.79151	1.05858	0.279198	0.141107
ENSMUSG00000036353	P2ry12	3	59217212	2.35383	1.87236	3.76035	2.27099	2.64346	6.82883	10.9271	2.55554	5.53344	5.18853	2.54767	6.35149	2.49306	0.141143
ENSMUSG00000025026	Add3	19	53216821	62.6612	73.8544	54.8892	76.8147	74.4294	115.961	134.076	66.4537	81.5304	91.3577	68.1596	99.755	1.46355	0.141985
ENSMUSG00000030647	Ndufc2	7	97400189	53.5377	57.3175	61.6682	66.9775	57.4298	65.7158	64.1148	104.051	75.9161	72.6231	58.8375	76.6536	1.3028	0.141985
ENSMUSG00000025207	Sema4g	19	44992515	9.98438	13.4269	12.3993	10.9664	10.193	7.07623	4.14499	6.22373	6.89756	5.51552	11.2764	6.01642	0.533542	0.142263
ENSMUSG00000026177	Slc11a1	1	74375315	3.37796	3.65421	1.92543	2.2571	2.69603	9.66874	10.8296	1.77822	4.81619	6.35592	2.76178	6.847	2.4792	0.142263
ENSMUSG00000027208	Fgf7	2	126035715	4.37432	7.51736	6.84449	5.82449	5.63218	11.4291	11.5468	12.1835	9.6707	10.8607	5.97768	11.2219	1.87731	0.142263
ENSMUSG00000021745	Ptprg	14	11554248	46.2585	40.3246	54.1316	52.4458	45.0324	64.0311	57.5573	60.4117	72.7821	53.7926	47.1277	62.4551	1.32523	0.143066
ENSMUSG00000028132	Tmem56	3	121201902	30.4247	28.2104	27.045	28.5325	29.5137	9.78946	26.9272	18.819	19.4386	21.5924	28.5062	19.5952	0.687402	0.143066
ENSMUSG00000020154	Ptprb	10	116301626	36.6236	45.4381	33.8095	43.4786	37.7681	79.2533	54.4864	38.6567	62.4954	45.0299	39.1261	56.9011	1.4543	0.144953
ENSMUSG00000027937	Jtb	3	90231958	155.634	150.824	188.002	148.22	148.97	114.32	98.6328	162.39	122.064	119.411	156.515	123.632	0.789901	0.144953
ENSMUSG00000005800	Mmp8	9	7558536	32.2944	29.8208	20.5644	50.5	55.5334	126.863	170.294	8.77622	47.3492	107.756	37.7504	95.284	2.52405	0.145593
ENSMUSG00000034875	Nudt19	7	35547912	26.926	34.2055	22.1349	23.075	27.4328	31.8524	33.0905	38.4878	36.6785	40.3781	26.5679	36.416	1.37068	0.145593
ENSMUSG00000074305	C230081A13Rik	9	56206451	45.7056	46.2425	47.1276	47.024	42.5148	78.0439	68.1453	48.5288	60.8544	49.3217	45.2751	61.8899	1.36697	0.145593
ENSMUSG00000033576	Apol6	15	77047058	32.7793	34.6588	32.0885	25.8851	24.8609	23.568	16.2654	22.2317	21.9285	20.5217	29.7168	21.0539	0.708485	0.146646
ENSMUSG00000020220	Vps13d	4	144975140	64.9837	65.4038	65.2696	68.3643	60.0201	89.0663	94.7658	74.168	82.0668	73.1326	64.1892	83.8023	1.30555	0.146909
ENSMUSG00000021786	Oxsm	14	16240671	13.5429	13.243	14.1666	15.0562	15.4717	21.2528	23.7036	21.9359	21.3583	18.8103	14.1773	21.6349	1.52602	0.147349
ENSMUSG00000031722	Hp	8	109575274	128.948	130.731	111.884	187.318	175.926	319.753	317.746	99.5359	168.566	295.413	146.505	246.064	1.67956	0.147349
ENSMUSG00000075010	AW112010	19	11047983	9.85959	8.72881	7.24638	10.5197	10.6501	16.4576	22.6277	7.99489	11.8951	21.1085	9.3412	16.3294	1.7481	0.149178
ENSMUSG00000026399	Cd55	1	130440315	4.72855	9.56358	7.43828	7.40327	8.0452	10.6721	21.8464	12.8065	7.57353	13.098	7.37869	13.3539	1.80979	0.149488
ENSMUSG00000016382	Pls3	X	75786770	209.606	199.478	224.109	231.284	195.174	243.04	212.49	327.329	298.185	236.973	209.785	265.007	1.26323	0.149658
ENSMUSG00000026944	Abca2	2	25428770	58.9333	56.4572	56.1141	62.7231	55.0281	47.3341	42.7521	43.001	44.9145	42.3098	57.331	44.5274	0.776673	0.151373
ENSMUSG00000039156	Stim2	5	53998884	47.137	46.134	50.4927	52.3577	42.4019	56.9142	49.2619	67.4978	70.7576	61.0357	47.2064	61.6071	1.30506	0.151389
ENSMUSG00000030671	Pde3b	7	114415551	21.9859	23.5689	18.7025	22.4883	26.2814	28.6528	34.0774	30.8981	31.5384	30.0885	22.4699	31.4056	1.39768	0.152108
ENSMUSG00000024030	Abcg1	17	31057815	24.3223	25.4612	23.5935	26.8617	24.0552	39.9618	46.2439	22.5621	34.3732	33.5904	24.6423	36.0198	1.46171	0.152121
ENSMUSG00000049502	Dtx3l	16	35929302	13.4698	16.4848	14.961	15.7545	19.0733	26.9463	48.8366	15.9079	18.6462	23.5832	15.8425	27.3489	1.7263	0.152121
ENSMUSG00000090222	NA	NA	NA	0.617425	0.428555	0.302389	0	0.826997	3.654	5.19926	1.20528	1.48203	1.53019	0.434349	2.66698	6.14017	0.152195
ENSMUSG00000028600	Podn	4	108014818	9.69935	7.62622	9.6554	9.6629	7.74939	18.4666	11.7864	10.5762	12.9304	19.3992	8.78016	14.8003	1.68566	0.152233
ENSMUSG00000049130	C5ar1	7	16248041	8.06088	7.16138	2.94806	10.9227	10.1022	27.6736	20.3318	3.56048	11.8752	18.2404	7.82819	16.7046	2.1339	0.153254
ENSMUSG00000036469	2015-03-01	8	65967157	2.8002	4.8713	3.37019	5.22854	4.90051	13.323	21.25	1.57742	6.04069	8.86765	4.20997	10.5024	2.49464	0.153505
ENSMUSG00000004207	Psap	10	60277743	1157.3	1096.44	1178.58	1111.1	1016.2	1647.82	1359.88	1206.09	1190.12	1365.06	1100.36	1370.42	1.24543	0.153973
ENSMUSG00000020785	Camkk1	11	73025578	25.0417	17.7927	24.6064	18.6047	19.2547	13.981	11.0572	16.6856	13.5881	12.3427	20.8129	13.5949	0.653197	0.154261
ENSMUSG00000030786	Itgam	7	128062743	47.9893	52.4524	49.012	69.4071	54.3842	112.464	129.363	38.3216	57.8157	96.7454	54.2436	88.9662	1.64012	0.154261
ENSMUSG00000031351	Zfp185	X	72997079	25.0414	18.0614	20.7632	14.6877	16.5218	9.10245	7.1778	16.1325	12.2081	15.3504	18.7935	12.019	0.639528	0.157684
ENSMUSG00000022822	Abcc5	16	20332607	88.6727	108.597	92.5281	114.288	105.39	131.75	120.433	138.928	134.314	116.864	101.206	129.618	1.28074	0.158744
ENSMUSG00000028757	Ddost	4	138304879	325.652	306.615	320.436	310.296	312.155	238.25	207.74	302.183	273.803	238.306	312.234	253.552	0.812059	0.158839
ENSMUSG00000041735	Gm13178	4	144703194	1.07691	2.09157	0.762605	1.11962	2.49016	0	0	0	0	0	1.50797	5.55e-17	3.68119e-17	0.158839
ENSMUSG00000057738	Sptan1	2	29968794	179.226	180.483	190.64	194.907	191.812	238.442	254.207	231.497	230.549	198.917	185.853	233.571	1.25675	0.159106
ENSMUSG00000079662	Ntn3	17	24206601	13.5134	14.1773	13.954	14.1174	11.3638	7.07727	6.35573	7.78228	8.79756	7.50443	13.2826	7.57398	0.57022	0.159494
ENSMUSG00000021703	Serinc5	13	92611261	233.733	307.747	256.673	205.378	201.738	272.066	352.443	273.993	294.799	363.045	238.418	316.194	1.32622	0.160244
ENSMUSG00000025647	Shisa5	9	109038695	134.213	132.82	129.716	124.03	137.591	191.055	176.289	139.598	151.469	173.543	130.625	168.728	1.2917	0.160244
ENSMUSG00000031289	Il13ra2	X	147383624	1.97497	2.45506	0.696115	2.92577	3.53554	6.60252	9.35742	3.62606	4.03131	5.75372	2.31982	5.97384	2.57512	0.160244
ENSMUSG00000033585	Ndn	7	62348408	42.5709	45.6207	41.7891	40.3524	37.2365	27.7223	22.0748	28.7499	37.5192	35.3663	41.1036	30.6196	0.744936	0.160244
ENSMUSG00000045349	Sh2d5	4	138253872	4.28345	4.33631	6.28653	7.62421	10.4847	3.06265	4.2453	1.28776	1.62162	3.85841	6.57513	2.86715	0.43606	0.160244
ENSMUSG00000053886	Sh2d4a	8	68282231	5.36046	6.27921	6.72542	8.29632	6.74364	3.00932	2.75936	3.42755	2.19837	2.51412	6.62225	2.7949	0.422047	0.160244
ENSMUSG00000069806	Cacng7	7	3336585	11.2747	8.0432	10.2932	8.02224	8.38373	15.4563	12.1565	17.3824	13.2822	16.7592	9.09913	15.0811	1.65742	0.160244
ENSMUSG00000075370	Igll1	16	16860818	49.7359	35.3184	36.8673	72.2291	65.0337	37.8107	30.1641	10.0308	8.27226	46.126	51.6603	26.8875	0.520469	0.160591
ENSMUSG00000031328	Flna	X	74223793	630.331	660.583	706.076	718.722	723.984	962.614	936.981	778.018	819.477	750.417	682.622	861.605	1.2622	0.16077
ENSMUSG00000022836	Mylk	16	34785004	84.0963	87.7299	75.3911	95.4465	104.011	140.203	119.295	103.456	115.43	103.977	88.8851	117.98	1.32734	0.161381
ENSMUSG00000052459	Atp6v1a	16	44087427	145.557	144.06	175.963	173.8	135.749	170.38	173.538	226.119	196.729	183.765	153.255	191.388	1.24882	0.161381
ENSMUSG00000075602	Ly6a	15	74995265	7.22618	6.82485	5.55777	4.43206	4.94889	14.3812	8.98876	8.36398	10.8233	10.761	5.73763	10.7856	1.87981	0.16156
ENSMUSG00000021182	Ccdc88c	12	100912813	17.575	18.9647	15.9431	16.2606	19.7587	29.6578	35.4137	15.0675	24.4242	27.7861	17.5728	26.9915	1.53598	0.162026
ENSMUSG00000049401	Ogfr	2	180589481	69.3913	74.4959	80.5732	65.8677	73.8027	84.7726	85.1932	108.281	86.3356	94.0824	72.1263	92.2837	1.27947	0.162618
ENSMUSG00000011254	Thg1l	11	45948170	22.9013	20.3092	24.2565	25.3258	25.0583	11.1523	16.1431	15.7658	17.1243	17.7396	23.3641	15.7629	0.674662	0.162728
ENSMUSG00000097823	NA	NA	NA	3.53242	4.89187	3.41994	6.26888	3.51945	10.7304	7.79201	8.40571	10.0935	5.33145	4.29002	8.55505	1.99418	0.162728
ENSMUSG00000038095	Sbno1	5	124374532	103.159	104.382	102.119	116.993	104.579	137.524	147.059	129.478	124.847	124.241	105.369	134.223	1.27384	0.165396
ENSMUSG00000056069	Fam105a	15	27656901	28.433	29.9087	27.7552	29.1672	27.8501	41.8225	39.5716	29.2639	35.2754	45.3344	28.3694	38.7931	1.36743	0.165437
ENSMUSG00000039515	Ppp2r4	2	30416302	267.769	258.161	260.373	231.075	229.243	179.942	178.727	232.822	195.927	213.794	246.781	201.539	0.816674	0.166305
ENSMUSG00000028641	Lepre1	4	119232957	292.236	267.765	311.203	270.25	258.688	309.661	267.844	461.718	428.037	310.298	276.958	357.066	1.28924	0.166609
ENSMUSG00000056938	Acbd4	11	103103563	30.5199	29.5693	34.485	33.0788	28.4056	23.5425	18.5346	25.9611	21.4722	20.8642	30.8784	22.1937	0.718744	0.166659
ENSMUSG00000056536	Pign	1	105522007	32.9116	39.2468	36.0268	34.0356	42.9884	44.8637	54.3107	52.0606	46.6582	42.8366	36.786	48.6242	1.32181	0.168727
ENSMUSG00000013707	Tnfaip8l2	3	95139999	7.1309	7.00026	5.11114	8.03561	10.5678	16.0866	20.0472	5.29686	9.7202	19.8495	7.5423	14.4996	1.92244	0.169869
ENSMUSG00000028214	Gem	4	11705914	11.2513	11.5246	9.87355	12.6704	8.88295	10.2847	13.7305	21.5429	18.5189	21.1872	10.7343	17.1517	1.59783	0.170255
ENSMUSG00000028957	Per3	4	151005879	29.6941	30.7867	35.2962	26.9659	34.6048	29.5517	23.8706	21.4814	19.1044	16.9222	31.1825	22.3891	0.718	0.170775
ENSMUSG00000052212	Cd177	7	24744221	11.5948	12.6057	6.66616	24.0968	33.5351	72.77	95.6225	3.29454	19.0192	60.7606	17.7783	51.8553	2.91677	0.170826
ENSMUSG00000027556	Car1	3	14766539	24.5598	34.723	28.6485	32.512	37.7442	10.8953	33.3883	17.7659	9.58409	23.3871	31.4555	19.2554	0.612147	0.171348
ENSMUSG00000037465	Klf10	15	38295908	57.422	51.608	58.7058	53.854	48.3307	72.2708	56.6541	69.7404	80.73	62.2009	53.3955	69.0158	1.29254	0.171647
ENSMUSG00000047126	Cltc	11	86695569	387.78	395.134	366.95	359.7	350.895	435.868	505.634	435.369	458.937	420.263	368.739	457.682	1.24121	0.171942
ENSMUSG00000000594	Gm2a	11	55098164	124.272	132.831	128.124	163.276	123.695	178.944	171.369	170.444	154.95	157.326	133.278	168.268	1.26253	0.173234
ENSMUSG00000025330	Padi4	4	140746127	4.59656	4.0599	4.33917	6.08611	8.24123	17.1236	15.7614	1.31021	8.36607	16.1314	5.44328	12.043	2.21245	0.173366
ENSMUSG00000028381	Ugcg	4	59189644	45.4837	44.5118	37.6842	51.356	50.9047	59.6781	75.4481	58.0547	55.3334	53.8094	45.7134	61.2433	1.33972	0.173366
ENSMUSG00000022587	Ly6e	15	74957808	48.0668	49.0173	37.9659	47.4949	76.1329	121.229	142.238	36.7102	50.7293	94.448	51.6578	91.1876	1.76523	0.174111
ENSMUSG00000030726	Pold3	7	100083655	42.7465	37.0625	39.607	36.0885	46.4958	27.7384	30.9112	33.3545	27.9485	28.5164	40.0956	29.9312	0.746498	0.174326
ENSMUSG00000031647	Mfap3l	8	60656592	21.6886	25.562	31.1325	24.7325	29.166	31.3461	38.1696	36.0024	37.1623	33.2377	26.2095	35.5823	1.35761	0.174326
ENSMUSG00000033099	Nol12	15	78934990	57.7612	51.6982	56.8096	47.6085	46.0205	36.8505	29.3067	49.2255	39.5639	42.7685	51.3995	39.6912	0.77221	0.174326
ENSMUSG00000034687	Fras1	5	96374813	10.0275	7.86037	10.072	8.79716	10.5701	16.6797	11.0665	17.0373	18.63	13.263	9.37969	15.4472	1.64687	0.17468
ENSMUSG00000045176	2310047M10Rik	11	69059798	56.5629	56.1057	63.3672	57.4365	51.8553	44.9639	38.0315	43.9418	46.1141	46.0516	56.4489	44.2399	0.783717	0.174746
ENSMUSG00000050914	Ankrd37	8	45997616	10.4493	5.85992	9.21239	4.7068	6.91707	3.91377	2.22565	4.55866	3.82944	2.22717	7.33606	3.36018	0.458036	0.175946
ENSMUSG00000034377	Tulp4	17	6138905	20.5564	20.784	24.1563	23.9836	19.3664	28.8309	28.4165	33.1635	32.1231	26.9606	21.5344	30.1543	1.40028	0.175973
ENSMUSG00000047248	C2cd3	7	100372442	28.0075	24.5409	24.1973	24.4541	29.219	37.5813	45.114	31.0584	32.0675	31.5	25.8878	35.9535	1.38882	0.175998
ENSMUSG00000019899	Lama2	10	26981498	8.19255	13.9312	10.9033	12.984	9.68555	21.2653	15.353	17.0734	17.378	15.4953	11.0365	17.4644	1.58242	0.176016
ENSMUSG00000018381	Abi3	11	95832716	338.422	284.711	341.418	279.022	267.287	295.437	250.416	516.944	587.048	443.555	298.559	421.661	1.41232	0.176468
ENSMUSG00000029084	Cd38	5	43868876	6.21971	10.0101	7.36758	12.9976	14.3349	23.6293	46.9736	8.66496	13.366	12.8904	10.1563	21.6523	2.13191	0.176468
ENSMUSG00000039929	Urb1	16	90751988	24.0738	23.1385	24.1	25.5047	23.9556	14.9032	20.9327	17.387	16.4388	11.5007	23.936	16.4124	0.685679	0.176468
ENSMUSG00000042104	Uggt2	14	118986894	33.4422	35.6233	31.8629	29.3303	29.6887	19.648	18.0498	25.6759	29.1722	20.759	31.6832	22.8586	0.721473	0.176468
ENSMUSG00000022122	Ednrb	14	103817069	18.5208	17.7192	19.752	17.6275	14.7515	19.8839	14.6823	28.12	38.8965	31.4249	17.4706	26.8568	1.53726	0.178035
ENSMUSG00000024598	Fbn2	18	58010261	38.3327	35.636	35.9354	33.3326	29.5018	33.2109	22.7991	19.3082	29.241	15.5936	34.1728	24.3629	0.712932	0.178169
ENSMUSG00000029126	Nsg1	5	38138675	44.2523	34.0067	41.9657	35.2498	36.9596	47.8408	50.0106	49.5473	50.556	45.3509	38.0798	49.1848	1.29163	0.178169
ENSMUSG00000038264	Sema7a	9	57940151	184.24	178.663	196.915	212.118	148.441	153.273	90.9007	138.633	178.154	105.426	181.938	134.598	0.7398	0.178169
ENSMUSG00000041827	Oasl1	5	114923412	1.07229	1.13948	1.02144	0.632463	2.2463	2.81062	6.98383	2.73101	2.13117	4.76297	1.21906	3.94724	3.23792	0.178169
ENSMUSG00000056290	Ms4a4b	19	11449919	1.4406	0.223547	1.68739	1.29851	1.46098	4.36728	7.35512	1.17319	2.02611	5.1974	1.20756	4.11595	3.40849	0.178169
ENSMUSG00000004562	Arhgef40	14	51984989	74.9769	70.8135	78.6685	75.6395	58.4202	54.3367	38.0848	62.6961	65.0258	52.247	70.8593	54.8366	0.77388	0.180561
ENSMUSG00000025017	Pik3ap1	19	41274299	13.4606	20.5346	8.01741	15.4052	23.8334	37.149	59.6419	15.4474	19.0853	22.156	16.2467	31.3963	1.93248	0.180862
ENSMUSG00000030980	Knop1	7	118845786	68.3994	69.6888	65.5007	67.6504	63.2356	46.2363	54.0624	53.6284	54.6925	49.0185	66.2865	52.0955	0.785914	0.181114
ENSMUSG00000003721	Insig2	1	121305909	176.972	163.766	206.229	186.905	147.147	203.322	176.233	294.993	237.8	189.022	173.991	220.803	1.26904	0.183181
ENSMUSG00000053253	Ndfip2	14	105258673	67.1231	67.1934	71.1756	71.4157	63.213	51.9861	46.3848	50.4376	57.7566	55.76	67.3502	53.0511	0.78769	0.183181
ENSMUSG00000074738	B930041F14Rik	4	155694501	44.285	36.423	44.4899	40.0275	33.2677	27.2689	24.044	33.8925	35.4872	25.2656	39.2272	29.4193	0.749971	0.18339
ENSMUSG00000008668	Rps18	17	33952046	9.11244	15.5007	12.7196	15.477	17.0791	6.25397	6.4327	12.8136	8.74927	7.07401	13.8971	8.27324	0.595321	0.184886
ENSMUSG00000041815	Poldip3	15	83127884	143.915	139.855	158.057	139.009	149.499	118.058	116.661	119.566	112.399	110.281	144.713	116.546	0.805358	0.187092
ENSMUSG00000037736	Limch1	5	66745910	254.194	297.022	273.315	255.394	257.571	265.169	195.631	179.361	209.212	158.558	265.114	204.181	0.770163	0.187143
ENSMUSG00000068040	Tm9sf4	2	153161557	93.7106	82.5399	87.2217	82.829	89.7661	109.435	95.3434	115.216	119.215	104.3	86.4606	109.725	1.26908	0.187667
ENSMUSG00000035095	Fam167a	14	63452256	111.533	105.332	115.028	113.102	111.933	126.773	108.628	160.605	163.492	138.233	110.385	140.604	1.27376	0.18794
ENSMUSG00000046079	Lrrc8d	5	105811726	17.9369	17.4265	18.5143	19.3245	21.479	27.9842	32.5487	20.5571	21.3536	30.7878	18.7904	27.023	1.43813	0.18794
ENSMUSG00000058587	Tmod3	9	75500119	127.781	126.546	111.632	123.388	131.37	140.535	173.072	157.392	154.318	147.065	123.295	156.388	1.26841	0.18794
ENSMUSG00000040488	Ltbp4	7	27305399	41.9547	45.4799	55.8008	49.9373	42.9292	80.9028	48.5918	54.0549	64.2639	58.7716	46.6899	61.962	1.3271	0.18829
ENSMUSG00000028403	Zdhhc21	4	82806332	49.0611	45.7909	50.247	51.2365	56.0306	66.0155	74.8911	60.5809	66.7656	55.1986	50.0833	65.5726	1.30927	0.188343
ENSMUSG00000055546	Timd4	11	46810812	0.771463	1.01636	0.62447	0.752769	1.45188	4.53978	8.66584	0.975651	1.3454	3.04089	0.920847	3.8043	4.1313	0.188343
ENSMUSG00000052305	Hbb-b1	7	103826668	1066.64	894.156	596.834	221.851	329.718	122.612	307.995	234.99	221.614	609.443	611.844	304.159	0.49712	0.18934
ENSMUSG00000007564	Ppp2r1a	17	20945506	60.6349	50.0161	55.4044	48.9233	51.7827	71.5676	60.3355	63.9571	65.5152	71.2468	52.8247	67.2019	1.27217	0.19008
ENSMUSG00000042834	Nrep	18	33438717	285.905	289.551	300.801	225.986	238.513	308.671	270.145	381.055	340.521	320.545	265.066	326.178	1.23055	0.19008
ENSMUSG00000022332	Khdrbs3	15	68928746	33.6041	28.3277	31.934	31.6348	30.5149	17.7763	16.7239	28.4784	25.9857	22.036	30.904	22.3144	0.722055	0.190182
ENSMUSG00000005566	Trim28	7	13024719	239.678	236.739	237.83	216.42	261.253	205.062	170.566	194.364	200.185	172.573	236.638	190.42	0.804689	0.190278
ENSMUSG00000032602	Slc25a20	9	108662228	23.4991	26.5893	27.2608	26.9269	20.8763	29.13	32.8221	38.09	34.2652	33.2946	24.7546	33.7938	1.36515	0.190278
ENSMUSG00000037095	Lrg1	17	56119945	17.9808	20.599	15.538	27.6713	29.0525	51.3062	53.276	12.8134	25.8492	50.1678	22.096	39.5667	1.79067	0.190457
ENSMUSG00000026822	Lcn2	2	32384868	47.4869	71.4836	35.2266	176.035	164.32	355.917	510.211	24.4692	79.7459	394.449	99.6472	282.257	2.83256	0.191153
ENSMUSG00000002968	Med25	7	44879420	50.5471	44.8548	55.9552	42.2291	38.289	33.639	22.5975	34.4968	40.5961	39.1011	45.7813	34.384	0.751049	0.191203
ENSMUSG00000028399	Ptprd	4	75944961	249.482	244.727	290.594	249.827	252.146	336.482	305.911	310.989	359.919	259.956	254.712	318.732	1.25134	0.192203
ENSMUSG00000024907	Gal	19	3410098	15.309	12.0068	16.3425	14.1612	13.2345	6.9598	6.52997	14.6307	8.69757	5.22861	14.0524	8.39254	0.597232	0.192691
ENSMUSG00000033900	Map9	3	82359050	6.48191	7.03696	8.51968	8.11573	8.30758	2.86595	3.13061	5.28286	3.80368	2.58581	7.62164	3.54409	0.465004	0.192691
ENSMUSG00000051177	Plcb1	2	134786533	7.90409	9.25175	8.77177	9.37304	7.12628	13.6202	12.6274	13.8684	15.1608	14.6182	8.39658	14.1182	1.68142	0.192691
ENSMUSG00000070427	Il18bp	7	102015749	2.87184	4.27045	3.91126	4.03617	3.51976	10.4784	11.1992	4.43334	4.96341	6.53893	3.68627	7.64391	2.07362	0.192691
ENSMUSG00000025161	Slc16a3	11	120955247	92.8461	79.4677	84.9724	57.5388	64.5191	38.9826	53.1409	55.3349	55.5426	72.3888	74.946	55.6885	0.743048	0.192861
ENSMUSG00000020057	Dram1	10	88324744	15.8578	19.5956	18.8818	17.5596	20.4546	31.1947	28.0213	20.5322	22.2482	26.5025	18.3212	26.0265	1.42057	0.194109
ENSMUSG00000036256	Igfbp7	5	77349483	177.621	194.29	178.6	181.987	173.74	321.618	277.097	174.773	221.679	199.077	179.673	243.028	1.35261	0.194109
ENSMUSG00000029925	Tbxas1	6	38919153	13.5784	15.0874	11.591	16.0558	20.0839	21.706	28.9733	22.8721	16.9606	20.1903	15.2138	22.3592	1.46967	0.194637
ENSMUSG00000026249	Serpine2	1	79795008	1992.59	1834.47	1921.09	1833.44	1576.38	2300.86	1625.66	2595.67	2430.62	2111.14	1811.24	2224.28	1.22804	0.194639
ENSMUSG00000033186	Mzt1	14	99036493	9.21643	3.64593	5.4808	5.92425	5.45878	10.0038	11.3463	9.07535	11.5851	10.7845	5.88334	10.7004	1.81876	0.194856
ENSMUSG00000042073	Abhd14b	9	106450021	16.494	13.4282	17.2241	19.3251	15.6975	27.5635	16.7644	30.6097	21.8928	20.9174	16.2707	23.5874	1.44969	0.194856
ENSMUSG00000040907	Atp1a3	7	24978551	13.4083	13.4518	14.993	13.3383	11.4934	31.6111	20.3217	12.2616	16.0564	21.2943	13.1871	20.5917	1.56151	0.1962
ENSMUSG00000051379	Flrt3	2	140659760	7.61373	9.45298	12.7653	10.7425	10.4052	14.4103	16.6547	14.5479	21.3208	12.1855	10.0888	16.0513	1.591	0.1962
ENSMUSG00000030188	Magohb	6	131284632	28.5434	28.0885	28.0824	24.8965	28.7316	12.6372	20.851	23.7685	18.4036	20.7181	27.4234	19.4155	0.707989	0.196252
ENSMUSG00000040522	Tlr8	X	167242757	1.37054	2.66854	0.653323	3.07023	2.95028	10.7929	15.9604	1.05955	2.31069	3.92442	2.14386	6.98854	3.25979	0.196252
ENSMUSG00000020455	Trim11	11	58978240	57.9463	68.7426	68.0624	60.8753	76.9346	51.2463	62.1678	42.5207	42.6279	47.1248	66.0402	49.8278	0.754507	0.198544
ENSMUSG00000046245	Pilra	5	137823475	8.65799	7.85644	5.51103	10.6027	11.2189	16.6938	19.9925	7.06958	12.2528	17.9122	8.73508	15.078	1.72614	0.200906
ENSMUSG00000051910	Sox6	7	115476921	78.9712	81.2544	70.2641	67.9351	62.5697	41.7865	55.073	65.3673	60.9487	53.596	71.4795	55.8335	0.781111	0.200906
ENSMUSG00000039745	Htatip2	7	49759599	19.8806	18.9051	21.3505	17.4176	21.2892	22.464	22.6447	31.6231	27.8146	32.3366	19.5871	27.5575	1.40692	0.201589
ENSMUSG00000038903	Ccdc68	18	69938854	7.88831	8.96769	8.275	9.03149	7.8236	3.31093	2.50611	6.35493	3.9515	4.42962	8.31823	4.10797	0.493852	0.201682
ENSMUSG00000021822	Plau	14	20837079	17.3859	19.7606	18.9339	22.3293	15.997	27.0695	22.3707	31.2325	26.9608	23.3836	18.691	26.3538	1.40998	0.203922
ENSMUSG00000074582	Arfgef2	2	166805715	67.3461	68.964	70.4306	69.0854	62.8975	90.9969	85.051	76.8091	86.5334	79.2158	67.0775	84.7903	1.26407	0.204762
ENSMUSG00000036181	Hist1h1c	13	23738849	73.6339	53.2464	71.7412	60.231	66.711	71.9959	62.1239	102.401	79.3707	99.5571	64.4565	83.3771	1.29354	0.205634
ENSMUSG00000041130	Zfp598	17	24669758	58.8992	61.8707	65.3605	63.9862	63.0071	44.6736	42.0535	59.7112	48.8923	48.3947	62.0605	48.9992	0.78954	0.20576
ENSMUSG00000047180	Neurl3	1	36266363	10.6086	11.1522	6.07402	11.3562	20.1855	30.5118	36.0884	6.45101	20.3864	20.26	11.8818	23.3378	1.96416	0.20576
ENSMUSG00000048612	Myof	19	37899732	73.3627	70.9346	70.178	72.1656	53.4748	91.0951	90.9292	79.8989	96.5232	70.9245	67.2472	87.0707	1.29478	0.20576
ENSMUSG00000042377	Fam83g	11	61684534	5.30613	4.92905	7.72018	5.80366	5.07336	1.72672	1.39228	3.17971	3.28987	2.72089	5.69362	2.47498	0.434694	0.206305
ENSMUSG00000042759	Apobr	7	126585012	20.4117	22.4534	25.8964	26.814	20.2324	43.1914	38.5386	18.4855	30.5112	33.2503	22.9105	33.4008	1.45788	0.206417
ENSMUSG00000025723	Nmb	7	80902436	44.3464	41.0731	48.6913	38.6627	33.7266	28.5798	17.7863	42.6144	29.6758	33.7199	40.7833	30.4619	0.746919	0.206876
ENSMUSG00000031342	Gpm6b	X	166239133	21.6238	26.9865	27.3444	28.2942	25.5704	31.1944	39.0316	34.1694	33.669	34.4799	25.726	34.9082	1.35692	0.207159
ENSMUSG00000022575	Gsdmd	15	75863409	19.7157	22.6441	20.1784	22.2196	21.4676	31.1469	35.6505	26.8626	25.4083	25.3494	21.0694	29.2309	1.38736	0.207365
ENSMUSG00000015733	Capza2	6	17637122	209.257	208.546	205.234	216.533	205.46	241.905	287.43	238.121	234.199	270.553	207.239	257.928	1.24459	0.208407
ENSMUSG00000015889	Lta4h	10	93453510	61.9135	58.723	58.3206	65.8868	75.4756	90.9532	107.913	62.5353	67.8232	103.655	63.6784	88.0272	1.38237	0.208407
ENSMUSG00000043999	Gpr75	11	30891097	1.37102	1.70329	2.57503	2.14035	1.9929	0	0	0.3319	0.314833	0.474552	1.93463	0.22356	0.115557	0.208407
ENSMUSG00000079419	Ms4a6c	19	11471105	4.76976	3.96597	3.58262	5.99262	5.57145	8.11214	22.5645	3.51604	5.50296	12.6068	4.74739	10.7267	2.2595	0.211719
ENSMUSG00000027994	Ccdc109b	3	129915112	5.59718	3.28206	3.16017	3.12877	3.78732	7.17412	7.10022	8.35566	6.07768	10.3283	3.75721	7.85828	2.09152	0.211972
ENSMUSG00000038179	Slamf7	1	171634928	1.46827	1.35184	2.1699	3.05885	2.82873	9.58917	13.7485	1.49526	1.72226	4.70757	2.16059	6.39571	2.96017	0.212704
ENSMUSG00000020387	Phf15	11	51816898	43.303	42.8505	58.2786	48.8992	40.8994	38.8323	29.1847	30.8813	40.2314	36.2428	46.2693	35.4954	0.767148	0.213874
ENSMUSG00000034845	Plvap	8	71498402	98.9686	101.824	94.8922	104.31	93.2823	163.111	108.291	116.488	135.377	103.878	97.7906	126.813	1.29678	0.214819
ENSMUSG00000034320	Slc26a2	18	61198141	227.35	228.905	211.56	190.633	154.459	127.227	141.222	167.982	174.58	167.69	200.124	157.361	0.786319	0.215491
ENSMUSG00000040624	Plekhg1	10	3872667	32.4531	42.8952	35.0515	39.1882	36.9816	47.4763	40.9951	50.7023	51.9012	46.1513	37.0172	47.861	1.29294	0.215509
ENSMUSG00000020521	Rnft1	11	86486112	62.6272	57.2209	68.1311	60.1825	51.1739	66.83	62.8112	85.5963	72.4209	81.7401	59.1612	74.3341	1.25647	0.215997
ENSMUSG00000050052	2610019F03Rik	8	13953790	32.6019	34.1642	36.7354	30.3207	30.2848	20.0775	15.1622	22.6097	37.4064	15.5767	32.47	22.4432	0.691197	0.216918
ENSMUSG00000036585	Fgf1	18	38841930	39.4596	40.0967	54.5101	55.8877	28.2142	39.5469	22.6486	32.9705	33.6058	24.8602	43.005	30.9307	0.719236	0.217405
ENSMUSG00000003518	Dusp3	11	101973556	47.8264	52.6938	53.4462	55.8446	49.2338	66.8869	64.1638	62.5262	66.9428	60.2546	51.3228	64.8889	1.26433	0.217618
ENSMUSG00000020893	Per1	11	69100642	36.0216	32.3396	35.1892	22.0423	27.124	26.7988	24.1048	17.6885	20.9021	18.0451	30.1841	21.791	0.721936	0.217618
ENSMUSG00000022325	Pop1	15	34499291	8.07989	8.72385	9.59161	7.46704	7.52644	13.433	13.4036	14.6454	12.0611	14.4548	8.18609	13.7038	1.67403	0.217618
ENSMUSG00000022429	Dmc1	15	79562516	1.4497	0.89351	2.23595	2.16193	0.740953	4.11972	2.10116	5.30087	3.49437	5.81809	1.47045	4.17058	2.83626	0.217618
ENSMUSG00000025329	Padi1	4	140814624	3.31394	4.12165	5.48141	3.9645	4.57084	1.28857	0.826407	1.71252	0.89433	2.37357	4.24532	1.42096	0.334712	0.217618
ENSMUSG00000028644	Ermap	4	119178014	39.772	49.0741	33.4259	24.6321	31.4209	14.7231	39.0899	18.1864	17.7112	21.9141	35.3281	22.7245	0.64324	0.217618
ENSMUSG00000031778	Cx3cl1	8	94772265	5.80106	4.33805	3.6249	3.81361	4.17052	8.86766	8.41886	9.29559	9.84844	5.90284	4.31101	8.54455	1.98203	0.217618
ENSMUSG00000034855	Cxcl10	5	92347370	0.953437	1.23119	1.76227	1.27121	1.94186	2.29667	6.5591	4.40864	4.65946	2.41149	1.42001	4.12453	2.90457	0.217618
ENSMUSG00000039304	Tnfsf10	3	27317147	5.09587	6.93124	9.93112	10.4079	8.67211	17.9498	14.6664	13.1957	10.2429	11.2379	8.12844	13.5678	1.66918	0.217618
ENSMUSG00000039512	Uhrf1bp1	17	27856751	40.1243	40.5046	39.2193	38.5616	34.9896	26.6915	27.2543	34.315	32.0215	23.2103	38.2951	28.9121	0.754982	0.217618
ENSMUSG00000043155	Hpdl	4	116820150	4.50039	3.45528	3.91029	5.57587	3.75074	1.01867	1.87165	1.62652	1.13087	1.15169	4.19745	1.37219	0.32691	0.217618
ENSMUSG00000062939	Stat4	1	52011784	1.31008	2.14453	1.30272	2.92078	4.00419	7.60619	9.121	1.42328	3.22475	6.80104	2.33641	5.7632	2.46669	0.217618
ENSMUSG00000085714	NA	NA	NA	18.9832	19.2979	19.764	15.2989	15.2387	8.44556	11.0447	12.672	11.4548	12.7154	17.5161	11.3613	0.648622	0.217752
ENSMUSG00000024084	Qpct	17	79052266	21.1853	15.6577	22.0447	23.0394	18.3673	11.3511	10.2918	15.686	13.4259	14.5605	19.8419	13.136	0.662037	0.218524
ENSMUSG00000027506	Tpd52	3	8931055	2.80028	4.02765	4.99122	2.26395	3.47445	8.76909	7.46442	4.83321	6.34977	8.57355	3.46899	7.29826	2.10386	0.219022
ENSMUSG00000039410	Prdm16	4	154320791	3.62352	3.49853	3.54609	3.681	3.14124	10.8988	6.6814	6.01918	6.09172	6.30536	3.46219	7.26777	2.09918	0.219022
ENSMUSG00000039246	Lyplal1	1	186088532	18.4261	15.8016	19.8294	14.8866	14.7484	6.6366	6.42762	14.1939	12.5237	13.0282	16.5398	10.6015	0.640965	0.219068
ENSMUSG00000078684	NA	NA	NA	0.897753	0.446797	0.466136	0.585621	0.711371	2.97437	2.64342	2.54615	3.43173	2.06943	0.616631	2.76611	4.48585	0.219068
ENSMUSG00000032556	Bfsp2	9	103425144	9.77974	6.19545	12.502	17.5513	16.5064	8.09677	10.1351	4.0139	2.13817	8.61564	12.426	6.6874	0.538177	0.220295
ENSMUSG00000074622	Mafb	2	160365708	128.181	105.625	120.907	133.782	100.418	128.541	118.762	147.848	184.8	166.431	116.506	151.111	1.29702	0.220295
ENSMUSG00000027035	Cers6	2	68861636	24.0034	23.3341	22.5878	24.1889	31.3275	36.7604	57.5606	23.6344	28.6804	38.2169	24.9388	37.6988	1.51165	0.220909
ENSMUSG00000029096	Htra3	5	35652960	207.182	173.977	198.949	193.093	153.712	128.841	90.2981	177.83	170.111	136.362	183.195	141.245	0.771011	0.220909
ENSMUSG00000067101	1700010H22Rik	5	98564200	2.19864	1.27733	4.22235	2.39834	1.61399	0.463402	0	0.819047	0.976261	0.219488	2.30102	0.493284	0.214376	0.221493
ENSMUSG00000040852	Plekhh2	17	84521703	28.3455	30.7904	26.9016	27.739	21.7151	41.5406	32.8134	34.5577	36.8644	31.7156	26.8101	35.8523	1.33727	0.223185
ENSMUSG00000030499	Kctd15	7	34640294	63.936	57.3136	69.712	58.1806	52.7842	39.4624	32.1515	60.1513	51.1287	48.4175	59.6717	46.4189	0.777904	0.223312
ENSMUSG00000041935	AW549877	15	3986199	91.6664	100.802	89.9784	117.127	95.1238	123.972	146.212	132.249	121.443	100.673	98.172	126.317	1.2867	0.223312
ENSMUSG00000003644	Rps6ka1	4	133848055	25.0578	21.5443	20.0529	23.5798	33.7771	50.7934	60.0764	17.0835	25.0993	49.475	24.6945	41.379	1.67564	0.22502
ENSMUSG00000020267	Hint1	11	54866490	193.157	161.659	170.022	155.735	140.651	110.531	101.544	144.535	127.578	155.218	162.411	128.708	0.792484	0.22502
ENSMUSG00000034613	Ppm1h	10	122679186	33.3662	33.883	34.1221	34.875	21.2765	42.4972	37.9803	39.2686	38.5762	42.5728	31.1043	40.5718	1.30438	0.22502
ENSMUSG00000038502	Ptov1	7	44863436	196.943	181.792	215.347	176.126	181.945	138.474	100.294	193.333	165.164	144.66	188.377	148.733	0.789551	0.22502
ENSMUSG00000037921	Ddx60	8	61940103	2.81368	2.75833	3.82619	3.00238	3.24499	6.82582	10.6589	3.51499	5.14443	6.76055	3.09569	6.70989	2.1675	0.226019
ENSMUSG00000031734	Irx3	8	91798894	55.1544	49.3141	71.4108	66.8385	52.3148	44.4311	28.8965	49.996	56.138	39.5579	58.2996	44.1143	0.756682	0.22615
ENSMUSG00000010663	Fads1	19	10183052	166.408	154.824	148.238	137.575	137.534	93.8514	83.2688	143.77	120.444	133.948	147.472	115.497	0.783183	0.227412
ENSMUSG00000029528	Pxn	5	115506856	124.97	120.333	124.665	118.179	112.189	165.281	140.348	127.236	146.769	154.641	118.88	148.804	1.25172	0.227412
ENSMUSG00000007613	Tgfbr1	4	47353312	221.195	198.004	240.19	227.006	181.127	239.104	250.27	271.889	269.978	239.601	210.945	256.857	1.21765	0.230065
ENSMUSG00000033429	Mcee	7	64392798	17.2504	20.302	16.622	18.9304	15.8971	22.2394	19.2001	28.2996	25.4802	29.1321	17.6371	25.0273	1.41901	0.230065
ENSMUSG00000034853	Acot11	4	106748332	19.1296	16.0227	17.5455	15.4745	20.2236	21.649	22.8853	29.6007	26.8697	22.9541	17.5358	24.9689	1.42388	0.230065
ENSMUSG00000058818	Lilrb3	7	3712654	11.001	11.4183	8.8529	13.2566	14.0181	18.745	21.419	10.1168	17.4209	19.6865	11.6462	17.8057	1.52889	0.230065
ENSMUSG00000031838	Ifi30	8	70762978	127.455	136.867	128.273	123.892	138.211	158.897	144.211	173.556	155.854	158.421	129.942	159.432	1.22695	0.231043
ENSMUSG00000000440	Pparg	6	115422111	7.70293	11.5776	6.20541	12.3069	13.9856	26.862	27.8674	5.99373	11.8567	22.067	10.3309	19.3441	1.87245	0.231986
ENSMUSG00000022106	Rcbtb2	14	73154853	59.0085	59.9299	55.9063	55.5856	60.8934	72.4469	71.6287	72.6912	75.1826	66.6713	57.802	72.5036	1.25434	0.232429
ENSMUSG00000053091	Lins	7	66708119	20.6569	24.1426	24.4505	23.6146	20.9299	16.4077	15.1561	15.7094	16.7817	12.7215	22.5293	15.5077	0.688336	0.2325
ENSMUSG00000005103	Wdr1	5	38527809	298.076	270.115	286.285	288.707	259.083	338.653	333.347	333.463	328.617	313.504	277.691	333.229	1.2	0.232563
ENSMUSG00000026748	Plxdc2	2	16357126	43.1624	49.9725	44.8586	52.3023	48.3914	75.793	67.0685	48.778	58.3291	57.6956	47.3654	62.421	1.31786	0.232563
ENSMUSG00000027947	Il6ra	3	89871164	4.24378	5.15731	4.19198	6.79829	6.96404	19.7088	21.1626	2.66514	5.84708	8.96842	5.44402	11.9454	2.19423	0.232563
ENSMUSG00000029093	Sorcs2	5	36019331	35.3224	26.059	32.2503	46.6943	41.847	41.8776	43.5652	53.1738	57.2912	44.8318	36.1975	48.6151	1.34305	0.232563
ENSMUSG00000007833	Aldh16a1	7	45141944	46.5992	44.7214	48.7396	51.4133	54.0863	45.643	31.8749	41.2457	35.8678	33.678	48.7328	37.8956	0.777619	0.232675
ENSMUSG00000005803	Sqrdl	2	122784961	18.9247	19.1362	18.3242	25.7074	18.5048	29.9403	28.2024	22.0813	25.7956	31.8592	19.9439	27.938	1.40083	0.233979
ENSMUSG00000022220	Adcy4	14	55769144	4.86957	6.43044	6.23159	6.50949	5.07172	12.578	8.97174	9.73385	10.601	10.06	5.76231	10.487	1.81994	0.234279
ENSMUSG00000052369	Tmem106c	15	97964850	26.4535	27.9543	23.5978	24.5885	24.8035	16.8354	15.5994	15.7754	18.091	21.2935	25.2616	17.7136	0.701209	0.234605
ENSMUSG00000035357	Pdzrn3	6	101150515	35.1114	27.9392	35.897	27.5619	31.9637	32.532	34.6034	49.5807	47.0034	42.1275	31.3633	41.4583	1.32187	0.236497
ENSMUSG00000020611	Gna13	11	109362974	139.302	130.011	132.378	140.699	121.486	163.103	163.723	153.827	159.054	159.44	131.496	161.781	1.23031	0.236885
ENSMUSG00000044496	2510039O18Rik	4	147941025	114.479	116.341	130.035	103.112	110.871	85.899	78.1977	101.106	95.826	92.7225	113.759	91.4603	0.80398	0.236885
ENSMUSG00000002343	Armc6	8	70220668	23.9212	23.3085	24.0583	22.7931	20.9526	10.1276	11.3459	21.8594	19.2828	16.4293	22.771	15.8745	0.697134	0.237521
ENSMUSG00000032089	Il10ra	9	45255533	19.4332	23.1887	20.1082	19.8123	28.9351	47.4196	62.6335	15.7162	22.9843	34.6727	22.1748	37.5258	1.69228	0.237521
ENSMUSG00000061603	Akap6	12	52795871	16.1511	13.1728	19.1207	19.8552	11.7215	22.425	20.2788	23.5069	27.8121	19.3585	15.7965	22.9114	1.45041	0.237521
ENSMUSG00000044934	Zfp367	13	64135317	35.6203	26.8479	24.9114	31.3186	29.2988	32.8887	48.7182	39.5673	36.4424	36.8507	29.3617	39.3597	1.34051	0.238902
ENSMUSG00000018920	Cxcl16	11	70455407	1.75032	5.38683	5.43912	2.40829	3.61745	8.34465	11.1676	6.55356	4.92477	6.10474	3.67734	7.50756	2.04157	0.239147
ENSMUSG00000020130	Tbc1d15	10	115199555	36.9985	35.3571	34.1941	37.7997	36.1789	38.9242	51.363	50.7535	45.8293	41.7349	35.8013	46.1718	1.28967	0.23942
ENSMUSG00000028124	Gclm	3	122245986	48.9051	46.15	45.8353	43.0987	46.7588	49.5239	67.5113	57.6126	60.4293	55.8173	45.7429	58.938	1.28846	0.23942
ENSMUSG00000022197	Pdzd2	15	12362079	70.3175	68.9662	84.9687	80.5133	69.5634	54.5434	45.4512	60.7042	72.3596	53.5447	74.0595	57.8969	0.781763	0.239557
ENSMUSG00000024472	Dcp2	18	44380634	45.2311	45.769	46.2877	45.6589	40.8857	58.1212	80.1967	49.6319	49.5485	53.8687	44.3187	59.176	1.33524	0.239557
ENSMUSG00000022582	Ly6g	15	75156693	1.60012	0.330618	1.95702	1.55493	3.27128	7.25838	11.021	0	2.19709	6.02962	1.73384	5.49758	3.17075	0.239745
ENSMUSG00000036928	Stag3	5	138281875	1.07738	2.19205	1.46699	0.377255	1.46034	4.26956	5.25607	2.38761	3.03027	3.49337	1.30279	3.74776	2.87672	0.240078
ENSMUSG00000069769	Msi2	11	88347087	126.967	141.985	127.448	108.763	93.4579	130.818	136.932	154.592	166.168	149.621	118.308	149.267	1.26168	0.240172
ENSMUSG00000005161	Prdx2	8	84970242	13.2001	10.4571	11.334	10.343	10.9927	16.7754	15.1337	18.8281	16.9832	17.5206	11.1553	17.1736	1.5395	0.241494
ENSMUSG00000035776	Cd99l2	X	71422688	88.303	90.5176	94.2715	79.6928	71.2132	61.7185	54.6616	84.9848	68.2162	64.3929	83.8102	67.0572	0.800108	0.241494
ENSMUSG00000056888	Glipr1	10	111985531	15.5046	13.2433	13.6203	12.7066	20.2437	25.5625	34.6473	14.9397	16.2772	23.5845	14.9763	23.401	1.56253	0.241494
ENSMUSG00000085872	NA	NA	NA	0.808812	0.879624	0.606036	0.550815	3.24742	7.96409	11.3393	0.171904	0.911175	3.11597	1.22535	4.83285	3.94407	0.241494
ENSMUSG00000028232	Tmem68	4	3550478	28.6797	29.6743	28.8805	29.3943	31.5204	35.8748	41.3742	38.2675	40.3397	34.9973	29.3902	38.615	1.31387	0.242181
ENSMUSG00000030917	Tmem159	7	120104734	15.1525	15.3704	21.4626	14.8958	14.3156	23.0532	19.1596	28.1896	19.0641	25.227	16.0345	23.0176	1.43551	0.242181
ENSMUSG00000038811	Gngt2	11	95845057	16.05	15.8343	12.368	17.8631	18.0254	22.8468	25.3003	20.9806	19.6648	25.2372	15.9312	23.0599	1.44746	0.242181
ENSMUSG00000041120	Nbl1	4	139083348	142.012	139.49	186.536	155.513	126.567	129.59	76.2785	134.162	130.264	105.326	148.057	115.681	0.781324	0.242181
ENSMUSG00000055707	Klhl26	8	70451441	41.3629	36.6341	47.2959	38.2266	37.4297	29.1663	23.4157	33.9383	38.1129	26.1566	39.7332	30.409	0.76533	0.242542
ENSMUSG00000019846	Lama4	10	38965955	77.2466	87.4144	79.1556	85.6873	69.0346	107.27	90.48	92.6933	109.382	95.551	78.9238	100.288	1.27069	0.243811
ENSMUSG00000068196	Col8a1	16	57626914	110.25	139.887	150.224	99.7342	96.1707	116.836	92.0378	67.2344	84.9782	68.151	117.654	87.1241	0.740511	0.243811
ENSMUSG00000053347	Zfp943	17	21988072	6.09433	6.86296	12.207	7.91394	11.3278	11.1395	19.0099	13.1201	15.3625	11.8474	8.79604	14.3017	1.62593	0.243875
ENSMUSG00000026000	Lancl1	1	67003484	35.1531	31.8969	32.1653	30.9153	33.8005	42.9365	36.7238	45.6514	43.5207	40.0605	32.502	42.107	1.29552	0.243986
ENSMUSG00000056724	Nbeal2	9	110625128	14.6606	18.6131	16.0124	23.6162	27.4616	37.2584	41.8942	16.8692	25.4217	30.6016	19.9992	31.0025	1.55018	0.244204
ENSMUSG00000097636	NA	NA	NA	5.45884	5.0008	7.26326	6.16793	8.94787	15.0338	16.0472	1.99396	14.0585	13.2693	6.51958	12.4241	1.90566	0.244204
ENSMUSG00000039735	Fnbp1l	3	122542108	24.0491	33.6219	33.3189	33.4431	25.1255	37.6075	38.5662	36.6664	40.9925	38.1533	29.5875	38.852	1.31312	0.244666
ENSMUSG00000042688	Mapk6	9	75388055	98.4001	92.4089	101.731	98.6249	95.5936	104.819	119.591	132.222	125.395	111.889	96.435	119.927	1.24361	0.244666
ENSMUSG00000031871	Cdh5	8	104112899	79.2796	91.0823	86.6049	85.4148	73.1502	118.348	95.2656	94.2786	110.952	95.7442	82.2591	104.186	1.26656	0.245389
ENSMUSG00000003812	Dnase2a	8	84908776	18.9357	24.0963	21.3158	21.742	23.8699	29.8649	31.2537	27.9022	30.4871	28.4648	21.8234	29.9461	1.3722	0.245411
ENSMUSG00000037206	Islr	9	58156939	273.447	309.104	292.7	284.936	308.928	422.073	302.851	370.095	343.569	327.241	291.626	355.865	1.22028	0.245411
ENSMUSG00000048489	8430408G22Rik	6	116651698	5.23542	5.73855	4.73001	5.59936	8.85856	14.5307	11.2065	10.7877	9.29686	6.95724	6.00823	10.6408	1.77104	0.245411
ENSMUSG00000098234	NA	NA	NA	34.7154	29.611	27.9311	24.9501	30.0269	33.2253	30.9617	56.1397	30.7759	43.4749	29.1899	38.8781	1.3319	0.245411
ENSMUSG00000062929	Cfl2	12	54861128	65.5771	61.2118	68.3482	58.7042	62.342	69.5658	70.4365	87.7623	98.777	69.5516	62.6114	80.0343	1.27827	0.245697
ENSMUSG00000030222	Rerg	6	137056136	66.4438	52.628	77.137	73.5889	67.5923	68.5457	66.6209	116.503	113.252	77.7573	66.78	89.0068	1.33283	0.245717
ENSMUSG00000042050	Wdr60	12	116207618	21.1799	18.9488	23.2128	20.5677	21.242	13.749	11.476	16.6051	15.9849	12.2833	20.8212	14.1125	0.677793	0.24754
ENSMUSG00000024114	Prss41	17	23836912	1.19047	1.11877	1.07705	0.990233	2.41904	0	0	0.159536	0	0	1.35542	0.0279009	0.0205848	0.248814
ENSMUSG00000086501	NA	NA	NA	0.93725	1.89601	0.931185	1.57473	1.96825	0	0	0	0	0	1.45681	5.55e-17	3.81046e-17	0.248814
ENSMUSG00000016018	Skiv2l2	13	112867946	46.5235	48.7055	43.7505	44.5275	43.9571	51.7599	64.6501	59.4552	49.2893	57.2441	45.0932	57.0369	1.26487	0.249778
ENSMUSG00000040613	Apobec1	6	122578810	21.2425	28.7768	22.364	23.3522	31.2034	40.845	53.6617	22.9346	35.1559	30.6689	25.2475	37.4059	1.48157	0.25001
ENSMUSG00000051735	Rinl	7	28790359	10.1248	8.71175	10.1482	13.2216	11.1799	17.7873	20.7743	9.1761	15.7898	16.9889	10.5883	16.4106	1.54988	0.250629
ENSMUSG00000056054	S100a8	3	90669542	586.681	647.713	385.518	1502.91	1125.73	2033.25	2896.07	200.922	850.593	3862.2	853.517	2034.82	2.38404	0.250629
ENSMUSG00000028277	Ube2j1	4	33031586	108.497	101.944	112.456	100.435	108.501	120.863	133.334	132.607	140.674	120.259	105.392	131.107	1.244	0.251157
ENSMUSG00000028439	Fam219a	4	41520243	14.4723	10.6841	13.9591	12.8243	10.8207	16.8693	15.6525	18.2679	19.8443	21.3275	12.4075	18.5712	1.49677	0.251157
ENSMUSG00000052688	5430435G22Rik	1	131697014	8.80371	12.2935	11.0632	8.96931	8.68124	19.1105	13.0325	15.2748	15.4527	13.9226	9.85574	15.4856	1.57123	0.252305
ENSMUSG00000027931	Npr1	3	90451123	14.2419	15.5044	14.7683	16.2533	16.6716	24.0579	21.083	19.2786	26.0516	19.5865	15.3656	22.2988	1.45122	0.253981
ENSMUSG00000030107	Usp18	6	121252424	3.78684	1.93821	2.76652	1.72882	3.51789	4.5067	7.26226	5.66507	5.98839	6.97647	2.72446	6.15597	2.25952	0.254695
ENSMUSG00000027559	Car3	3	14863572	384.406	332.136	410.233	574.705	539.487	631.462	597	541.215	626.716	514.053	446.246	590.497	1.32325	0.254811
ENSMUSG00000030830	Itgal	7	127296469	17.652	17.7786	12.9307	17.3908	27.7331	53.3607	69.6799	9.04182	18.8329	29.5668	18.6526	37.0691	1.98735	0.256418
ENSMUSG00000026029	Casp8	1	58823943	36.1973	33.8894	32.8689	40.1908	38.2912	46.6189	56.6251	42.8979	41.3341	45.0787	36.0153	47.1055	1.30793	0.256599
ENSMUSG00000033793	Atp6v1h	1	5084451	79.792	90.8134	97.4331	89.066	73.4065	93.1995	90.5964	127.673	106.949	110.118	85.1186	106.294	1.24878	0.256599
ENSMUSG00000046731	Kctd11	11	69879515	18.3301	17.0454	21.8957	18.9971	18.6109	27.2273	20.7072	29.7651	26.5456	26.5038	18.7762	26.307	1.40108	0.2585
ENSMUSG00000039193	Nlrc4	17	74426845	0.580148	1.16614	0.421652	1.74107	1.621	4.40525	9.46561	0.754835	2.39861	2.46538	1.10657	4.01106	3.62475	0.259
ENSMUSG00000038886	Man2a2	7	80351702	123.096	130.612	135.73	130.734	131.205	107.052	118.705	85.4662	100.347	90.5691	129.125	102.01	0.79001	0.259017
ENSMUSG00000002992	Apoc2	7	19671764	3.32198	3.28901	1.218	3.08235	1.7051	7.48193	5.98617	3.24368	3.98894	6.84733	2.50393	5.58737	2.23144	0.259583
ENSMUSG00000024176	Sox8	17	25567336	12.5087	14.3174	12.0369	9.63578	6.28045	7.0867	4.12407	6.55654	4.97044	8.0671	10.8077	6.18915	0.572664	0.259583
ENSMUSG00000032715	Trib3	2	152338210	7.68577	6.50044	7.03816	4.3414	3.02575	3.32387	2.30178	1.82417	1.17149	3.31631	5.6307	2.40768	0.427598	0.259583
ENSMUSG00000047875	Gpr157	4	150087754	6.43075	8.06511	8.88038	8.26576	6.65938	8.92934	14.3474	10.2257	15.1845	13.5143	7.57546	12.6406	1.66862	0.259583
ENSMUSG00000031494	Cd209a	8	3744087	1.7735	1.52323	1.66994	1.76731	2.95369	6.99069	6.78191	1.49299	2.75838	6.406	1.92808	4.98329	2.58459	0.26056
ENSMUSG00000031585	Gtf2e2	8	33735738	45.8298	51.1702	53.9895	44.639	44.8196	49.6527	52.75	77.4389	61.5384	57.8514	47.582	60.1161	1.26342	0.26134
ENSMUSG00000032739	Pram1	17	33638175	1.21498	0.667269	3.71726	4.02839	4.07688	13.0511	16.0593	0	1.57352	10.4811	2.71942	8.50772	3.1285	0.26134
ENSMUSG00000038844	Kif16b	2	142619761	19.7103	18.6803	16.6855	17.8618	17.3069	22.576	28.1214	24.9977	24.9701	23.6305	17.8885	25.1396	1.40535	0.26134
ENSMUSG00000037362	Nov	15	54745972	11.7361	9.62515	11.3952	9.06695	8.31754	7.48397	4.73593	4.51726	4.32221	6.67157	9.90833	5.59719	0.564897	0.262878
ENSMUSG00000072568	Fam84b	15	60822966	5.9197	5.61172	5.71281	5.30457	5.33823	12.8446	12.8926	5.492	9.24454	8.60887	5.52225	9.9944	1.80984	0.262878
ENSMUSG00000026068	Il18rap	1	40524313	8.84902	6.40609	4.7759	15.4416	13.337	24.4961	33.5865	2.95447	13.9917	24.5341	9.74475	20.4811	2.10176	0.262993
ENSMUSG00000061286	Exosc5	7	25659236	30.4615	32.5413	35.6437	34.1976	36.876	25.0964	27.1836	23.0903	25.0186	24.3003	33.6584	25.2396	0.749874	0.263199
ENSMUSG00000019966	Kitl	10	100016021	45.5009	51.5224	50.7078	44.9865	48.5969	73.3465	85.6425	40.9216	57.386	64.0311	47.8237	65.5322	1.37029	0.263582
ENSMUSG00000022947	Cbr3	16	93683325	26.7904	25.4915	26.6414	22.8268	18.3372	12.0592	11.1639	22.212	19.0647	18.7055	23.7237	16.703	0.704062	0.263582
ENSMUSG00000035493	Tgfbi	13	56609647	233.925	170.987	202.323	147.479	140.407	152.609	143.504	119.689	117.719	144.064	176.585	137.208	0.777007	0.263582
ENSMUSG00000020519	Sap30l	11	57802092	46.5601	37.4569	48.6564	44.7526	41.6774	33.7329	28.2458	39.7783	38.4131	27.7487	43.3541	33.8111	0.779883	0.263674
ENSMUSG00000031807	Pgls	8	71592217	136.54	158.464	149.018	144.905	191.622	116.979	141.229	135.224	100.823	108.64	155.324	121.601	0.782889	0.265178
ENSMUSG00000011831	Evi5	5	107748149	34.2385	32.2484	34.1572	29.8536	26.0078	38.6938	40.7425	42.3962	40.5543	37.3033	30.9413	40.3209	1.30314	0.26741
ENSMUSG00000031360	Ctps2	X	162901287	30.1805	27.9669	30.1653	31.0111	36.6899	38.8304	43.6928	39.8322	38.3383	38.1627	30.9813	40.2045	1.2977	0.26741
ENSMUSG00000030589	Rasgrp4	7	29135073	6.00732	8.76386	6.31022	10.8459	11.1496	17.8853	16.4539	4.37843	14.24	19.0199	8.58022	14.7254	1.7162	0.268145
ENSMUSG00000034771	Tle2	10	81575668	67.2592	92.481	92.5682	73.7279	81.9934	69.2766	37.114	88.643	59.8615	55.0743	80.8267	61.8464	0.765172	0.268145
ENSMUSG00000053935	Atf7ip	6	136608990	24.0442	20.9767	19.4974	23.3815	20.6971	31.4488	28.5176	26.9628	30.6176	28.417	21.5302	29.5298	1.37155	0.268145
ENSMUSG00000027339	Rassf2	2	131996387	22.5068	22.096	19.399	27.4805	32.3272	47.2983	61.6835	17.6249	27.1792	39.1439	24.6559	39.4553	1.60024	0.268443
ENSMUSG00000020865	Abcc3	11	94343670	2.55481	3.45214	4.40422	2.27057	4.03255	9.91384	10.1995	3.63362	5.83305	5.31114	3.30987	7.10708	2.14724	0.269025
ENSMUSG00000047675	Rps8	4	117153881	5.60235	6.42845	6.7842	6.84672	9.3221	2.78011	3.28995	4.53037	2.8794	3.12338	6.95287	3.33372	0.479474	0.269025
ENSMUSG00000049866	Arl4c	1	88701089	37.4747	39.4225	34.9927	40.6573	33.3583	44.5077	42.4182	48.138	50.5288	45.9864	36.8388	46.7728	1.26966	0.269403
ENSMUSG00000006360	Crip1	12	113152114	228.265	166.953	206.213	153.906	167.537	146.162	133.822	152.353	135.401	161.537	182.386	147.091	0.806481	0.270678
ENSMUSG00000025701	Alox5	6	116410722	7.52443	4.80586	5.03371	10.9959	13.351	27.2551	23.4368	3.43265	10.8066	18.0476	8.32965	16.9851	2.03911	0.270772
ENSMUSG00000055435	Maf	8	115693162	173.716	164.541	163.86	168.036	133.156	187.737	163.614	189.946	241.814	200.723	158.902	199.332	1.25444	0.272168
ENSMUSG00000059674	Cdh24	14	54632116	16.209	15.0931	12.9686	16.1803	13.9989	9.58339	6.3995	10.4934	9.90444	10.4407	14.762	9.41947	0.638087	0.272168
ENSMUSG00000028538	St3gal3	4	117933050	55.8191	55.0879	50.2355	46.8401	42.7108	33.0629	30.2997	43.6559	47.4227	37.322	49.613	38.6734	0.779502	0.272442
ENSMUSG00000035227	Spcs2	7	99839700	17.3925	23.8875	20.4531	22.8963	19.2091	23.791	24.065	36.5901	29.7761	25.8885	20.5802	28.151	1.36787	0.272974
ENSMUSG00000000530	Acvrl1	15	101134680	14.8995	20.2266	20.1098	20.7639	19.6785	34.6314	29.7261	19.8099	23.0062	24.2815	18.969	26.6509	1.40497	0.274041
ENSMUSG00000053158	Fes	7	80377935	39.2291	36.1248	39.2915	36.7387	42.6746	55.2283	55.9792	36.3064	46.3254	55.9655	38.4937	50.7584	1.31861	0.274202
ENSMUSG00000019124	Scrn1	6	54509207	25.0678	27.129	34.2089	26.7371	28.0629	15.593	16.3323	23.773	28.5362	16.4433	27.9384	20.3208	0.727343	0.274682
ENSMUSG00000025986	Slc39a10	1	46809956	24.4858	24.4779	19.1009	23.7617	25.4638	28.3172	34.9619	32.0704	31.3465	27.4072	23.3024	31.157	1.33707	0.275687
ENSMUSG00000073400	Trim10	17	36869879	43.7249	61.7768	34.6131	21.1772	31.5928	8.00035	43.347	14.096	16.6602	22.405	38.2094	21.3873	0.55974	0.27588
ENSMUSG00000025666	Tmem47	X	81070935	53.7769	43.7267	58.8844	48.9403	48.2104	70.9427	57.3926	67.0564	72.6732	48.7281	50.1413	63.967	1.27574	0.276215
ENSMUSG00000018459	Slc13a3	2	165406683	4.8949	2.57802	5.16009	4.18512	3.17822	6.72819	5.86753	8.61326	9.85015	7.64825	3.9448	7.80673	1.97899	0.27719
ENSMUSG00000021326	Trim27	13	21180495	92.8407	81.1214	89.8154	82.582	80.9439	63.8559	58.3731	74.953	73.1834	68.663	84.5991	68.3598	0.808044	0.27719
ENSMUSG00000032484	Ngp	9	110419862	176.831	245.345	160.879	582.831	554.566	926.739	1320.06	106.877	314.464	1202.03	346.744	800.445	2.30846	0.27719
ENSMUSG00000073700	Klhl21	4	152008943	55.9889	60.8181	57.4045	49.3279	40.0393	41.1483	33.4664	46.3816	43.2239	40.7183	52.0771	41.2649	0.79238	0.27719
ENSMUSG00000036943	Rab8b	9	66847722	60.6095	55.9088	55.4684	58.9583	67.1066	83.8429	113.035	55.6314	68.1747	76.2115	59.1982	80.9292	1.36709	0.277903
ENSMUSG00000064065	Ipcef1	10	6890478	7.45915	8.98266	5.1091	8.39445	8.63502	17.3286	21.3281	3.46813	9.29303	16.4351	7.67551	13.8999	1.81094	0.278364
ENSMUSG00000005802	Slc30a4	2	122685182	67.2291	57.4408	65.6636	62.9116	51.5269	65.1478	76.3469	87.6273	78.4651	65.2156	60.2589	75.1797	1.24761	0.278839
ENSMUSG00000059810	Rgs3	4	62581928	30.5354	26.0542	25.1626	27.8826	28.9353	38.9086	27.1199	41.3483	34.0883	38.0544	27.4926	36.0733	1.31211	0.278839
ENSMUSG00000027951	Adar	3	89730811	43.8594	43.9865	40.5084	42.3247	43.6941	57.0108	62.7132	47.6068	46.4176	53.7719	42.5242	54.1881	1.27429	0.279026
ENSMUSG00000018340	Anxa6	11	54979465	195.485	160.051	167.057	160.917	162.994	196.603	181.59	211.835	223.469	198.648	167.723	204.536	1.21948	0.279323
ENSMUSG00000024043	Arhgap28	17	67845738	12.4516	12.7345	15.0321	13.7449	12.4835	23.7641	13.357	19.5158	20.9501	18.406	13.149	19.34	1.47083	0.279323
ENSMUSG00000026356	Dars	1	128364237	68.6054	67.9928	75.6395	80.0318	69.9511	79.9294	98.955	90.8853	86.7615	91.0311	71.7612	90.552	1.26185	0.279323
ENSMUSG00000028530	Jak1	4	101153498	154.437	171.434	169.767	172.777	167.948	215.697	246.005	177.683	194.488	191.229	165.868	208.283	1.25571	0.279323
ENSMUSG00000052139	Bre	5	31701850	43.7443	46.7441	43.9292	47.6429	53.527	57.658	60.531	64.118	58.5172	51.8631	46.8015	59.0672	1.26208	0.279323
ENSMUSG00000097101	NA	NA	NA	3.65411	2.73264	2.53337	3.01193	2.92204	5.88053	5.68888	8.32052	5.85214	5.67184	2.94471	6.30759	2.14201	0.279323
ENSMUSG00000036856	Wnt4	4	137277680	80.4529	77.0713	81.136	66.198	55.3639	39.6894	28.3486	59.1304	74.8771	55.9299	71.1276	52.0167	0.731314	0.279479
ENSMUSG00000004609	Cd33	7	43528741	2.85904	3.17001	3.62567	6.82765	4.8049	12.9403	16.5209	1.40216	5.69603	8.35854	4.22963	9.22547	2.18115	0.279952
ENSMUSG00000024913	Lrp5	19	3585033	164.932	159.291	170.931	157.806	136.404	126.964	88.1499	129.005	154.977	114.04	156.102	123.808	0.793119	0.279952
ENSMUSG00000026589	Sec16b	1	157529224	60.7223	61.0044	62.8985	56.8086	50.4502	62.9174	59.9973	99.2041	79.2816	62.2267	57.7349	72.9422	1.2634	0.281502
ENSMUSG00000039910	Cited2	10	17723946	46.7534	47.3943	47.8053	54.7893	60.4847	76.3334	77.889	48.4832	61.8213	68.6845	51.1246	67.7548	1.32529	0.281759
ENSMUSG00000020400	Tnip1	11	54911469	51.4948	55.3144	59.8321	53.2021	55.0745	42.0307	37.7992	41.6265	44.2314	48.9971	54.4597	43.3766	0.79649	0.281975
ENSMUSG00000030352	Tspan9	6	127964431	60.4451	52.8785	61.5715	53.1379	50.3633	69.9991	57.015	76.4861	80.1414	59.0095	55.0627	69.0985	1.25491	0.283513
ENSMUSG00000089960	Ugt1a1	1	88212002	0.0869262	9.50709	9.8587	7.29548	8.14164	15.8916	13.714	7.12609	10.813	11.9962	6.92194	12.1008	1.74818	0.283513
ENSMUSG00000022952	Runx1	16	92605658	68.2983	68.1852	72.0292	67.4352	74.6551	76.3699	84.5997	85.4499	108.943	82.0747	69.5359	88.7035	1.27565	0.285274
ENSMUSG00000087560	NA	NA	NA	0.293841	0.152983	0	0.164332	0.863263	2.40548	6.47963	0.302229	0.423457	1.78465	0.301137	2.34376	7.78305	0.285274
ENSMUSG00000032035	Ets1	9	32696384	146.059	152.801	134.127	151.607	151.203	220.402	238.454	136.703	173.456	175.968	146.112	192.607	1.31822	0.286441
ENSMUSG00000022148	Fyb	15	6579948	9.80232	12.8911	7.98961	10.0299	16.5107	25.0797	36.6436	6.54196	14.0893	18.3462	11.4115	20.6494	1.80953	0.28742
ENSMUSG00000044080	S100a1	3	90511224	84.3642	81.5205	90.1095	80.0843	76.5056	93.019	77.175	139.616	103.444	97.8649	81.6475	102.333	1.25336	0.288943
ENSMUSG00000041261	Car8	4	8169634	26.1782	33.5673	29.3838	29.6778	26.4224	26.8386	27.5391	46.1965	46.491	46.6308	28.7697	39.0039	1.35573	0.289513
ENSMUSG00000045930	Clec14a	12	58267458	53.7017	64.7579	65.3652	56.8219	52.4079	51.233	46.4035	44.2842	44.7114	43.0454	57.9823	46.4235	0.80065	0.290291
ENSMUSG00000020901	Pik3r5	11	68473808	15.1654	18.8956	17.0978	18.9813	18.7975	27.4611	29.7553	17.6354	21.0443	25.485	17.6473	24.6464	1.39661	0.290793
ENSMUSG00000008999	Bmp7	2	172870140	57.3648	44.549	65.6844	52.7542	53.1497	42.1086	25.279	47.8452	56.0259	28.5187	54.0777	40.222	0.743781	0.291549
ENSMUSG00000039462	Col10a1	10	34390622	2769.42	4808.8	3007.74	2633.62	1434.38	3327.34	3179.82	3769.42	4891.63	5941.56	2887.58	4283.54	1.48344	0.291549
ENSMUSG00000022469	Rapgef3	15	97745551	14.9912	18.1266	15.7578	18.2057	20.7592	10.3839	13.0369	12.6744	11.5242	10.196	17.4563	11.6717	0.668624	0.291574
ENSMUSG00000051339	2900026A02Rik	5	113092422	35.728	35.9455	34.0189	40.1021	27.5875	44.9702	38.4202	43.2923	50.7948	40.7775	34.3092	44.1249	1.28609	0.291574
ENSMUSG00000001924	Uba1	X	20668449	188.638	183.977	175.811	188.756	199.242	239.914	262.27	204.002	242.147	198.764	185.967	233.119	1.25355	0.291937
ENSMUSG00000021094	Dhrs7	12	72650576	39.6666	34.4406	42.4151	45.7861	39.9771	50.0062	49.0535	47.5483	50.4208	52.8879	40.0735	50.5501	1.26143	0.291937
ENSMUSG00000026566	Mpzl1	1	165593579	182.01	163.084	178.854	181.331	163.689	213.844	160.443	258.501	238.325	183.35	172.103	211.914	1.23132	0.291937
ENSMUSG00000040229	Gpr34	X	13639234	1.26468	2.04023	2.31434	1.34887	2.26998	7.57678	4.28049	3.54376	3.5709	3.84383	1.83061	4.60765	2.517	0.292216
ENSMUSG00000097142	NA	NA	NA	395.161	367.321	413.356	366.643	358.455	598.883	504.559	359.223	503.001	401.014	376.231	481.96	1.28102	0.292216
ENSMUSG00000097779	NA	NA	NA	1.74267	1.94049	1.97556	2.04827	1.89345	3.5761	8.65235	1.62921	2.73179	5.6743	1.90154	4.55773	2.39686	0.292216
ENSMUSG00000001128	Cfp	X	20925597	46.5026	49.7819	47.7316	52.2984	50.2854	65.6346	89.6867	46.4899	50.056	75.1118	48.9182	66.5518	1.36047	0.292825
ENSMUSG00000020674	Pxdn	12	29938134	37.0526	42.7228	38.965	44.9599	33.803	55.3846	42.9527	48.8746	52.4996	45.4632	39.1123	49.5094	1.26583	0.295473
ENSMUSG00000045817	Zfp36l2	17	84185756	83.0839	80.4713	77.3008	94.3735	90.2058	148.402	159.781	69.8402	96.7924	104.908	84.4923	118.382	1.40109	0.295473
ENSMUSG00000020143	Dock2	11	34227671	17.1775	17.6706	12.2293	20.1959	34.6743	52.3888	96.5702	8.35105	18.394	35.4745	20.3988	43.5537	2.13511	0.296101
ENSMUSG00000022514	Il1rap	16	26624156	18.7219	17.4282	17.1857	20.0301	17.8111	25.5099	28.0427	22.9133	24.5398	22.8735	18.0751	25.0798	1.38753	0.296376
ENSMUSG00000020777	Acox1	11	116173551	78.1612	69.6265	69.6786	79.3883	69.2612	96.9846	84.5764	90.7596	95.1356	81.9302	72.5683	90.8126	1.25141	0.296786
ENSMUSG00000049734	Trex1	9	109057980	15.1388	14.679	15.9501	14.5446	19.5588	23.442	33.2492	16.2942	17.1569	24.0385	15.858	23.2102	1.46363	0.296786
ENSMUSG00000004709	Cd244	1	171559325	6.30046	2.77738	4.43129	4.27515	6.26499	8.74632	12.065	5.11294	9.84689	7.66507	4.77436	8.86138	1.85604	0.297482
ENSMUSG00000015950	Ncf1	5	134221753	35.4985	37.4964	28.2499	61.0875	59.9296	96.2632	124.437	24.1922	48.7447	83.1071	44.3897	77.3878	1.74338	0.298061
ENSMUSG00000015354	Pcolce2	9	95637794	182.832	243.902	198.203	150.93	119.167	185.333	156.817	282.948	247.624	329.128	176.584	241.437	1.36727	0.298307
ENSMUSG00000028228	Cpne3	4	19523187	24.8146	28.6815	24.2806	27.3388	28.8959	35.6113	46.1399	26.0383	32.5828	38.2629	26.609	36.3348	1.3655	0.298307
ENSMUSG00000030737	Slco2b1	7	99660018	18.4777	18.2189	16.7453	15.5773	13.4698	24.5916	21.8107	15.9642	21.1888	31.5218	16.3182	23.3434	1.43051	0.298307
ENSMUSG00000060063	Alox5ap	5	149265113	49.8023	45.2503	22.1046	38.3096	38.8113	88.3994	93.3823	15.7748	41.7725	98.7288	38.6605	69.3689	1.79431	0.298307
ENSMUSG00000060923	Acyp2	11	30506328	13.4122	24.5985	18.4515	16.7954	15.7394	10.1499	10.4787	13.7973	14.3936	9.25082	17.6296	11.7087	0.66415	0.298307
ENSMUSG00000074890	Lcmt2	2	121128593	11.681	10.589	12.4039	11.7442	12.8386	17.8067	15.6157	18.0859	19.356	16.1506	11.7456	17.5646	1.49542	0.298307
ENSMUSG00000021268	NA	NA	NA	8.45139	14.9439	10.7856	9.08768	13.0623	10.7352	10.4569	24.5048	19.0488	19.6223	11.1884	16.8998	1.51047	0.299773
ENSMUSG00000001508	Sgca	11	94963222	18.3583	18.884	20.552	20.6656	16.749	14.8884	9.35489	15.5442	13.5909	10.5009	18.8393	12.8327	0.681164	0.299844
ENSMUSG00000001521	Tulp3	6	128323082	46.8457	37.6224	41.1542	38.8194	31.6643	23.1361	21.9207	35.8351	33.8531	33.1871	38.7651	29.7655	0.767843	0.299844
ENSMUSG00000001986	Gria3	X	41401565	7.10534	6.69827	7.33804	8.09287	9.59219	14.0211	20.1198	8.62999	10.2553	9.96143	7.71127	12.8165	1.66205	0.299844
ENSMUSG00000026355	Mcm6	1	128331938	54.2162	44.658	35.0282	48.0643	58.7915	62.992	107.138	51.8619	49.561	65.5999	47.9441	68.6693	1.43228	0.299844
ENSMUSG00000037321	Tap1	17	34187880	34.2574	30.8943	33.5889	34.8055	43.1746	55.2023	64.1942	35.0871	37.0738	46.1545	35.1146	48.3065	1.37568	0.299844
ENSMUSG00000039706	Ldb2	5	44473285	26.2252	28.7584	27.5266	22.93	25.2903	32.9753	29.9494	33.4864	36.8566	35.0677	25.8923	34.0129	1.31363	0.299844
ENSMUSG00000018924	Alox15	11	70344546	0.224239	0.863495	1.12601	0.299649	0.364618	10.6492	3.61914	0	0.643886	0.976707	0.564811	3.25786	5.76805	0.300727
ENSMUSG00000069539	Scyl2	10	89640472	36.3132	41.8744	36.025	47.5314	39.6095	49.6278	60.4281	49.4571	47.3982	46.387	39.962	51.2732	1.28305	0.300727
ENSMUSG00000028758	Kif17	4	138262503	2.14304	2.47994	3.02094	2.75648	3.05244	0.573356	1.20914	0.533752	0.657149	0.22245	2.66619	0.651754	0.244451	0.301422
ENSMUSG00000028759	Hp1bp3	4	138221628	114.92	116.645	113.543	115.677	130.914	156.493	146.781	138.225	151.286	127.885	117.523	145.939	1.24179	0.301422
ENSMUSG00000029648	Flt1	5	147564223	35.1566	44.875	32.8641	36.7583	32.4885	52.3863	44.3962	38.6561	51.9238	43.3803	36.1124	46.7933	1.29577	0.301422
ENSMUSG00000050232	Cxcr3	X	101731954	0.891023	0.48913	0	1.03251	0.278813	3.36486	3.51174	0.666001	1.46226	3.59561	0.539182	2.57379	4.77351	0.301422
ENSMUSG00000061360	Phf5a	15	81865806	2.72049	3.30691	3.73026	1.48175	1.95046	0.6597	0.550846	0.529577	0.472235	0.644168	2.60001	0.577389	0.222071	0.301422
ENSMUSG00000017778	Cox7c	13	86045756	2.51282	3.81131	3.39769	3.14964	3.36594	8.79586	5.51916	8.28242	5.71599	4.67325	3.21847	6.61731	2.05604	0.301613
ENSMUSG00000040549	Ckap5	2	91546359	61.9078	68.9365	59.1066	75.8297	74.0536	80.698	104.747	82.7382	82.0187	76.2489	67.5478	86.438	1.27966	0.301613
ENSMUSG00000049036	Tmem121	12	113188164	7.02612	6.55497	6.1309	4.39171	8.83994	3.51038	4.1705	3.36974	2.87112	1.83616	6.54619	3.18265	0.486184	0.301613
ENSMUSG00000048498	Cd300e	11	115053264	0.412825	0.152712	0	0.318216	0	2.55615	4.0315	0.299167	0.697003	1.25766	0.175094	1.81528	10.3674	0.302975
ENSMUSG00000073555	Gm4951	18	60245395	0.140786	0	0	0.66784	0.265295	1.78137	3.44124	0.456931	1.81774	1.45778	0.217258	1.84253	8.48083	0.302975
ENSMUSG00000055782	Abcd2	15	91148989	25.5481	23.2321	18.578	26.5989	24.8858	33.5847	40.8846	23.1724	29.8691	32.2137	23.6089	32.4834	1.3759	0.30317
ENSMUSG00000001034	Mapk7	11	61489120	42.143	41.4072	44.2556	35.5619	43.3981	33.7669	24.8256	33.389	29.6925	37.016	40.9734	31.9505	0.779786	0.304817
ENSMUSG00000041354	Rgl2	17	33930286	88.1665	100.659	108.997	103.847	101.969	81.6358	61.1351	91.1137	85.2441	79.7309	99.8136	80.2623	0.804122	0.305017
ENSMUSG00000025184	R3hcc1l	19	42518822	34.8202	33.3278	35.4105	30.0819	35.7768	38.4649	37.6215	49.5858	44.1628	43.2881	33.5801	42.9186	1.2781	0.305235
ENSMUSG00000005501	Usp40	1	87946599	28.6179	34.8081	28.6213	32.7284	29.6357	37.2477	35.088	43.6456	41.872	38.0817	30.6252	39.5027	1.28988	0.307076
ENSMUSG00000018160	Med1	11	98152717	92.6942	95.4566	93.0574	92.5123	96.6785	73.8157	85.0042	64.2772	71.9327	70.3087	93.3087	74.1329	0.794491	0.307076
ENSMUSG00000046223	Plaur	7	24462510	24.3365	21.9417	24.5295	21.4657	20.2596	34.8093	30.586	27.6263	24.6342	30.1262	22.2624	29.8435	1.34053	0.307403
ENSMUSG00000026582	Sele	1	164048686	0.614262	0.135489	0.296611	0.987945	0.684518	3.15541	6.32148	0.402146	1.25518	1.87392	0.541348	2.67638	4.94392	0.30746
ENSMUSG00000021792	Fam213a	14	40994526	22.8799	32.0019	21.4982	18.0791	18.1373	7.74847	24.3954	12.4878	13.5672	14.3837	22.293	14.77	0.66254	0.307973
ENSMUSG00000029405	G3bp2	5	92054784	97.3833	86.6127	97.635	93.3337	98.836	110.798	151.197	112.276	107.115	106.306	93.9365	119.207	1.26901	0.307973
ENSMUSG00000030351	Tspan11	6	127912961	5.89156	4.9902	7.47192	6.14996	3.56287	8.37233	7.80685	13.4938	9.23982	10.149	5.53072	9.83704	1.77862	0.307973
ENSMUSG00000038539	Atf5	7	44812850	145.46	142.435	167.962	122.358	112.142	107.365	70.7467	122.098	123.55	111.781	136.222	107.753	0.791005	0.307973
ENSMUSG00000045658	Pid1	1	84038034	42.2732	46.9063	46.9964	40.0882	36.7488	52.191	48.7699	56.8293	51.3378	51.3725	42.1306	52.5181	1.24656	0.307973
ENSMUSG00000046876	Atxn1	13	45557058	23.1267	24.6602	26.0643	25.9334	19.4717	32.5425	27.3181	31.8093	34.1181	29.571	23.5821	31.3656	1.33006	0.307973
ENSMUSG00000055817	Mta3	17	83706258	23.3631	22.5747	16.9682	20.2211	22.7468	28.4805	28.708	27.6702	26.7763	29.0266	21.0312	28.4181	1.35124	0.307973
ENSMUSG00000060862	Zbtb40	4	136983053	31.783	30.916	31.3524	31.0146	32.889	23.9631	16.9959	28.7801	27.0366	20.7857	31.3214	23.6327	0.754522	0.307973
ENSMUSG00000005220	Corin	5	72301489	1.00939	0.417536	0.758883	0.144829	0	2.47615	2.82589	1.66566	1.78972	2.2095	0.452141	2.22385	4.91849	0.309649
ENSMUSG00000015222	Map2	1	66380512	5.25112	4.59062	4.99159	5.39881	5.22718	5.36794	7.08788	12.1044	11.9164	8.41484	5.04586	9.03379	1.79034	0.309649
ENSMUSG00000017754	Pltp	2	164839709	183.612	200.467	196.564	180.433	144.276	222.442	148.747	241.963	234.731	266.398	178.919	224.238	1.25329	0.309649
ENSMUSG00000020376	Rnf130	11	50025401	80.9648	65.5494	83.5611	85.3559	89.1868	113.655	104.005	86.3783	89.9374	107.625	80.265	101.602	1.26584	0.309649
ENSMUSG00000026180	Cxcr2	1	74158349	7.80819	7.50309	2.73997	11.8479	9.41293	29.553	39.035	1.07246	7.22064	15.9908	7.84988	19.1276	2.43667	0.309649
ENSMUSG00000026544	Dusp23	1	172631644	7.52481	8.43533	9.75933	9.23096	8.40789	14.1197	11.7911	15.0573	14.6686	11.7622	8.58365	13.5818	1.58229	0.309649
ENSMUSG00000028426	Rad23b	4	55350362	64.0326	55.0884	59.6303	64.0165	64.0376	70.8492	71.3933	77.1062	82.7856	71.4607	60.8567	75.5323	1.24115	0.309649
ENSMUSG00000030691	Fchsd2	7	101109019	48.5506	49.1241	41.6044	47.8458	45.0899	55.9513	57.6398	52.4942	63.1127	56.9497	46.0659	57.9915	1.25888	0.309649
ENSMUSG00000035540	Gc	5	89422084	2.1925	1.29622	1.89291	3.48398	2.55529	0.267017	0.295207	0.84524	0.663379	0.13125	2.26751	0.44022	0.194142	0.309649
ENSMUSG00000035561	Aldh1b1	4	45802464	4.39482	2.11182	3.7898	5.18459	4.13883	7.66151	9.22202	5.71065	6.48833	7.52989	3.88833	7.42501	1.90956	0.309649
ENSMUSG00000037016	Frem2	3	53516535	1.71571	2.38058	1.78597	2.31799	2.41071	0.579351	0.496454	0.495127	0.682825	0.11484	2.10776	0.480193	0.227821	0.309649
ENSMUSG00000037110	Ralgapa2	2	146244962	17.3146	21.251	13.5013	21.9856	22.6049	29.4014	36.7821	18.3514	24.2816	27.1937	19.2429	27.683	1.43861	0.309649
ENSMUSG00000054426	A930005H10Rik	3	115887825	9.62936	7.62194	11.5015	9.73644	7.33999	7.12035	3.76135	6.27356	6.71016	1.43995	9.04757	5.08836	0.5624	0.309649
ENSMUSG00000072115	Ang	14	51101404	0.439225	1.21219	0.167421	0.315467	0.381739	2.10713	1.05382	1.51219	3.74499	2.75684	0.501077	2.2691	4.52845	0.309649
ENSMUSG00000081208	NA	NA	NA	2.11238	2.60106	3.43214	1.75451	1.68615	0	0.308217	0.468486	0.138283	0.694361	2.28295	0.322503	0.141266	0.309649
ENSMUSG00000097392	NA	NA	NA	14.3288	15.9093	14.7709	16.2577	10.817	20.0944	17.4396	25.4548	23.0956	15.4655	14.2551	20.4268	1.43295	0.309649
ENSMUSG00000028859	Csf3r	4	126027337	3.18483	2.06227	1.86751	3.66094	2.8907	7.69938	8.13523	0.777348	6.15517	6.97119	2.71484	6.11349	2.25188	0.310184
ENSMUSG00000038132	Rbm24	13	46419031	1.72505	5.21675	3.11173	1.97083	5.97207	1.02462	2.697	0.156733	1.02743	1.02172	3.59004	1.22539	0.341332	0.310184
ENSMUSG00000052727	Map1b	13	99425809	31.2998	24.7433	26.7824	23.0696	23.3567	44.1335	30.0279	27.3621	46.1839	26.7574	25.5751	35.4191	1.3849	0.310184
ENSMUSG00000032702	Kank1	19	25378494	130.903	134.808	145.615	139.487	113.57	108.196	78.0369	116.575	129.895	86.0416	131.38	104.601	0.796167	0.311363
ENSMUSG00000058396	Gpr182	10	127749887	4.80128	6.31796	6.31417	9.86228	5.487	16.6469	11.6919	5.56719	8.64621	10.8566	6.49419	10.8509	1.67087	0.315351
ENSMUSG00000040710	St8sia4	1	95591685	37.5777	41.3672	39.339	44.9648	43.4795	61.7755	103.441	40.6232	44.7801	43.7423	41.0285	60.1126	1.46514	0.316398
ENSMUSG00000030789	Itgax	7	128129620	10.721	9.29776	9.19061	9.04153	10.2966	15.9998	14.1578	12.634	15.6099	14.4478	9.62684	14.747	1.53186	0.318751
ENSMUSG00000032915	Emr4	17	55760548	5.08313	7.21439	1.86575	4.04699	5.52412	17.038	25.8641	1.33889	3.46485	9.68333	4.73499	11.7919	2.49038	0.320006
ENSMUSG00000039257	Vstm2b	7	40899368	1.94467	1.96608	3.2577	2.01519	2.75638	5.40344	3.37013	7.22664	6.81617	4.4963	2.36213	5.48362	2.32147	0.32284
ENSMUSG00000067889	Sptbn2	19	4718841	5.07817	5.52466	6.25174	5.82736	4.62122	1.6411	2.28572	1.92603	3.32741	2.83749	5.39855	2.44153	0.452257	0.32284
ENSMUSG00000027550	Lrrcc1	3	14533934	26.6727	23.0656	26.8102	30.6163	29.5459	34.2168	43.7067	37.807	28.6271	31.59	27.1202	35.5172	1.30962	0.323359
ENSMUSG00000078920	Ifi47	11	49095408	17.2694	18.4631	15.2993	21.1389	36.5822	37.7349	60.1032	18.2684	24.5831	33.9634	21.7393	35.708	1.64255	0.32376
ENSMUSG00000046818	Ddit4l	3	137624183	37.8177	50.6556	43.4231	46.7879	30.0166	60.1728	40.0797	52.4327	57.2161	52.0366	41.2605	52.8452	1.28077	0.324677
ENSMUSG00000041642	Kif21b	1	136131722	23.9192	24.6395	23.6051	25.0138	33.3882	54.2454	66.7824	17.6408	27.4068	35.484	25.9664	41.2359	1.58805	0.326012
ENSMUSG00000005672	Kit	5	75575016	18.8137	20.8213	19.1578	19.3871	23.6573	43.7163	39.8095	13.161	23.0637	31.0524	20.2244	30.7705	1.52145	0.326882
ENSMUSG00000022912	Pros1	16	62854429	125.21	116.253	135.141	121.205	100.856	151.893	122.234	155.209	144.793	135.351	118.298	142.966	1.20852	0.326882
ENSMUSG00000068391	Chrac1	15	73090437	45.6755	44.8407	45.4351	46.1884	41.3919	31.4268	30.0601	43.2733	35.682	33.0924	44.2706	34.8866	0.788032	0.327189
ENSMUSG00000028402	Mpdz	4	81279626	22.4212	21.4585	24.2173	20.4315	21.3486	31.9308	26.8485	26.6806	33.5327	25.6196	21.7506	29.2693	1.34567	0.328379
ENSMUSG00000043623	NA	NA	NA	4.53682	5.16983	4.02309	5.22572	5.05054	2.37691	1.08402	1.97184	2.23114	2.31146	4.76551	2.00924	0.421621	0.328379
ENSMUSG00000044811	AF251705	11	114996891	2.38058	2.23782	1.25218	2.29822	2.37423	6.33824	6.93121	1.12604	2.15414	6.54245	2.09738	4.71612	2.24858	0.328379
ENSMUSG00000022471	Xrcc6	15	82017123	38.0866	39.8505	35.2626	35.9646	49.5267	51.7583	82.0403	44.6918	40.7904	49.803	39.5208	54.6925	1.38389	0.328908
ENSMUSG00000073437	NA	NA	NA	17.5454	19.5675	15.4187	21.4139	19.1074	12.4842	15.0089	12.4698	9.90016	12.4708	18.4785	12.5871	0.681175	0.328908
ENSMUSG00000021886	Gpr65	12	98275090	6.17582	7.19234	5.1554	6.90734	7.58165	14.5548	20.0566	3.81546	6.85385	13.466	6.56187	12.0152	1.83106	0.329018
ENSMUSG00000024304	Cdh2	18	16590150	161.046	160.423	176.312	167.72	152.746	182.869	175.043	207.015	250.199	175.272	161.982	200.511	1.23786	0.329514
ENSMUSG00000038633	Degs1	1	182276750	163.009	158.968	165.403	176.314	154.567	206.813	171.231	201.345	191.011	190.277	162.132	193.797	1.1953	0.330372
ENSMUSG00000047747	Rnf150	8	82864010	31.3946	28.1873	38.5276	44.4891	29.1867	52.3256	40.6271	43.4834	49.413	34.0947	33.9701	44.45	1.3085	0.330372
ENSMUSG00000023009	Nckap5l	15	99422702	50.3319	51.4916	55.4377	50.3589	47.1027	40.5854	21.7674	41.7693	53.4438	32.3532	50.415	38.2835	0.759368	0.330905
ENSMUSG00000032355	Mlip	9	77164765	45.517	41.6566	58.8897	56.0162	42.9953	29.6507	29.056	52.1052	42.525	33.9708	48.4315	37.5753	0.775843	0.330905
ENSMUSG00000060147	Serpinb6a	13	33918044	16.5027	16.2633	20.4275	15.15	18.0492	26.7306	17.8395	24.9977	23.851	24.0877	17.1018	23.6602	1.38349	0.331361
ENSMUSG00000000823	Znf512b	2	181584825	60.7437	60.8527	61.6798	59.0693	60.1616	52.1132	38.3586	53.3343	52.7525	44.1144	59.9543	48.48	0.808616	0.331782
ENSMUSG00000002031	Ift46	9	44778597	64.4623	68.9123	66.6619	70.986	70.2528	50.9819	44.5551	70.1504	55.5488	52.8235	67.7068	55.0161	0.812564	0.331782
ENSMUSG00000006095	Tbcb	7	30224236	44.9781	32.7664	43.9155	37.7908	40.0944	43.1312	42.9824	55.4991	52.7166	51.2055	39.4999	49.4939	1.25301	0.33198
ENSMUSG00000034187	Nsf	11	103823241	69.9347	60.206	66.4348	58.5406	63.3608	75.8906	84.5615	81.0774	75.0297	67.497	63.0853	77.609	1.23022	0.33248
ENSMUSG00000054237	Fra10ac1	19	38188761	13.0483	8.98796	9.41429	12.2232	10.4529	16.3009	13.4693	17.4034	18.0162	15.6927	10.7303	16.3094	1.51994	0.33402
ENSMUSG00000056220	Pla2g4a	1	149830064	25.0569	26.6422	25.548	28.772	26.4253	30.739	30.2273	41.5372	35.9438	31.393	26.2633	34.1742	1.30122	0.334079
ENSMUSG00000078584	AU022252	4	119226345	25.465	21.7511	21.5269	27.0641	22.0456	28.3106	26.5647	34.2749	33.8364	31.2243	23.3598	31.0916	1.33098	0.334079
ENSMUSG00000030653	Pde2a	7	101421925	64.8617	53.9823	67.1201	75.9998	74.9682	119.802	113.733	50.3578	68.4818	112.543	66.8742	94.7841	1.41735	0.334091
ENSMUSG00000020522	Mfap3	11	57528016	81.4166	80.6328	79.9914	83.253	74.1197	95.9775	113.106	91.9967	98.1998	88.028	79.1242	98.8117	1.24882	0.336209
ENSMUSG00000040061	Plcb2	2	118709002	23.3526	21.9294	25.9395	31.9246	29.0268	36.0317	39.1027	27.1914	30.6931	39.0513	26.2292	34.903	1.33069	0.336297
ENSMUSG00000096370	Gm21992	19	4785551	33.124	38.4779	32.474	39.0685	37.929	26.4813	22.7162	31.6722	29.5084	27.9853	35.9539	27.8605	0.774897	0.33745
ENSMUSG00000035004	Igsf6	7	121065464	11.8431	14.7826	9.53822	19.7153	22.5206	33.8933	54.4045	4.70414	17.3604	39.2755	15.6547	30.8067	1.96789	0.337599
ENSMUSG00000038212	Hiatl1	13	65066616	97.9349	96.68	94.6559	106.839	103.988	110.03	152.279	117.038	119.475	115.642	99.2633	124.693	1.25619	0.337599
ENSMUSG00000006463	Zdhhc24	19	4878749	35.4048	33.7594	34.9281	39.7736	29.4436	25.2	25.0144	29.5705	29.3406	21.244	34.3023	26.2966	0.766613	0.338599
ENSMUSG00000021835	Bmp4	14	46383862	32.9744	32.976	39.973	31.1331	28.5245	24.0963	18.6487	27.836	29.0718	24.2104	32.7153	24.9555	0.762807	0.339205
ENSMUSG00000034480	Diap2	X	129749976	11.9705	8.52336	11.3356	10.8837	7.73859	16.5211	19.6552	10.6113	14.6212	13.934	9.96513	15.3186	1.53722	0.339631
ENSMUSG00000031849	Comp	8	70373572	1012.94	1243.34	1031.18	601.113	629.428	985.106	869.179	1304.49	1150.03	1759.97	890.615	1221.59	1.37162	0.341805
ENSMUSG00000035397	Klf16	10	80568924	41.0023	35.7888	45.1221	33.813	27.9071	27.1568	24.6343	30.7808	29.7626	26.4551	36.2279	27.9787	0.772297	0.341805
ENSMUSG00000040569	Slc26a7	4	14505470	50.7744	41.7196	46.3463	60.4424	77.1121	68.7888	89.8018	67.6338	73.0751	63.598	55.0962	73.6388	1.33655	0.341954
ENSMUSG00000046916	Myct1	10	5593850	11.7746	15.633	12.471	12.1201	18.7565	20.8189	17.7775	21.9309	18.3529	20.054	14.0773	19.9186	1.41495	0.343433
ENSMUSG00000019726	Lyst	13	13616554	24.9791	27.4954	26.6907	40.4417	32.0783	55.6786	77.1131	25.1792	35.6961	32.3642	30.1288	46.2215	1.53413	0.344767
ENSMUSG00000036459	Wtip	7	34110102	63.1602	57.9603	72.2507	65.0914	54.7434	38.2473	29.8201	73.2746	55.7983	40.7341	61.9091	47.5293	0.767727	0.344767
ENSMUSG00000017692	Rhbdl3	11	80301161	11.6649	10.2117	14.0267	11.1709	9.36171	8.08232	3.84117	7.99716	7.90574	6.1413	11.1455	6.82399	0.612265	0.345534
ENSMUSG00000020650	Bcap29	12	31596345	23.7038	20.5254	18.8706	21.7442	21.2291	25.7142	35.8132	24.5041	26.44	26.9042	21.0389	28.2741	1.34389	0.345534
ENSMUSG00000020805	Slc13a5	11	72243508	208.482	203.112	217.03	167.942	180.449	120.012	111.168	176.001	187.578	165.678	193.261	153.309	0.793277	0.345534
ENSMUSG00000027215	Cd82	2	93419868	109.145	108.878	107.859	103.661	92.4865	80.7948	92.9206	85.5076	72.3254	84.7169	103.327	84.0966	0.813891	0.345534
ENSMUSG00000028088	Fmo5	3	97629061	4.33935	5.94083	6.01288	8.40993	9.06617	15.2197	15.2682	7.19634	7.91362	10.1828	6.71883	11.3245	1.68549	0.345534
ENSMUSG00000072694	1500011B03Rik	5	114809249	10.1788	11.8166	12.8078	10.9879	10.5156	10.2724	5.52936	7.52097	3.663	6.87527	11.1426	6.78572	0.608991	0.345534
ENSMUSG00000025810	Nrp1	8	128359560	108.441	128.743	107.347	111.723	94.819	149.855	141.525	119.122	141.529	118.858	109.15	136.11	1.247	0.345828
ENSMUSG00000032624	Eml4	17	83351215	96.9508	92.3703	100.152	99.8397	92.5816	122.138	106.729	118.796	128.072	102.236	95.4582	116.817	1.22375	0.345828
ENSMUSG00000031808	Slc27a1	8	71570722	50.7629	56.5324	69.5161	55.6394	50.4882	42.5197	36.8015	59	48.9779	34.4107	55.9135	44.5089	0.796032	0.345923
ENSMUSG00000040723	Rcsd1	1	165650181	39.6255	38.5605	32.8862	48.5219	63.9969	79.065	100.408	28.6823	54.0538	74.8603	44.6282	69.0879	1.54808	0.345923
ENSMUSG00000052749	Trim30b	7	104356853	1.02092	1.47557	0.623658	0.924975	0.68805	4.47557	5.41038	0.621948	2.04203	3.5935	0.938262	3.30882	3.52654	0.346489
ENSMUSG00000028211	Trp53inp1	4	11164458	115.165	120.529	114.883	120.141	139.732	161.51	273.553	112.068	143.292	138.564	121.337	169.818	1.39955	0.346869
ENSMUSG00000028893	Sesn2	4	132493719	36.8409	31.0059	36.7259	28.4524	26.5058	25.6563	20.8461	25.152	26.3127	21.4574	31.5155	24.0937	0.764505	0.347519
ENSMUSG00000062937	Mtap	4	89137492	24.1038	19.2723	18.633	17.8254	15.6276	20.9942	24.2024	26.6215	26.0796	28.977	18.8846	25.6172	1.35651	0.349277
ENSMUSG00000028664	Ephb2	4	136655325	42.3313	37.8619	44.4223	42.2028	35.7222	20.5279	23.8064	35.0542	39.9739	33.6126	40.0605	30.8748	0.770704	0.34942
ENSMUSG00000029073	Gltpd1	4	155866360	27.9353	25.2583	22.5816	22.9819	23.6438	16.5582	15.7663	17.3852	17.9641	19.544	24.2631	17.6111	0.725839	0.34942
ENSMUSG00000042992	Loh12cr1	6	134639627	15.2474	12.5908	15.9287	13.6733	14.152	17.1945	19.5761	21.7899	21.9001	19.9164	14.1703	20.2648	1.43009	0.34942
ENSMUSG00000063019	Manbal	2	157379105	56.1	53.3452	52.2665	47.8102	50.9045	41.7108	37.6108	45.5738	40.6219	41.6602	51.6031	41.7461	0.808984	0.34942
ENSMUSG00000024679	Ms4a6d	19	11587089	2.64184	3.75573	5.2744	4.51393	1.91259	5.49738	8.50501	6.64362	6.95866	7.00289	3.5627	7.0071	1.9668	0.349876
ENSMUSG00000025044	Msr1	8	39581735	5.99863	7.47002	5.09517	4.97768	6.69008	9.37363	15.5601	4.2828	10.0609	10.6031	6.00352	10.2105	1.70076	0.349876
ENSMUSG00000024169	Ift140	17	25018792	23.2814	23.5915	20.6604	23.046	27.5579	30.2162	38.4898	25.3771	29.9647	30.1094	23.4752	31.301	1.33336	0.351552
ENSMUSG00000051650	B3gnt2	11	22835996	26.3367	29.2304	25.3943	27.377	30.0554	45.9097	78.4212	26.2369	25.5477	30.6088	27.4763	42.2063	1.5361	0.35407
ENSMUSG00000028763	Hspg2	4	137468862	617.112	639.153	661.638	660.177	544.541	639.639	619.409	866.51	787.797	713.026	617.84	730.091	1.18168	0.354307
ENSMUSG00000009876	Cox4i2	2	152755155	112.448	108.526	111.842	72.0806	66.4016	48.6052	45.9716	91.2038	70.1196	89.7405	92.9046	69.2721	0.745627	0.354969
ENSMUSG00000078851	Hist3h2a	11	58954738	20.6017	20.6037	19.9789	23.6869	24.1008	31.5892	28.5877	26.2001	26.3386	30.2219	21.6356	28.8934	1.33546	0.356185
ENSMUSG00000023088	Abcc1	16	14361596	43.5783	43.8244	48.3179	44.253	41.0238	53.3697	53.5298	53.1388	58.8905	48.9465	43.7391	54.1969	1.23909	0.356395
ENSMUSG00000021686	Ap3b1	13	94359104	50.4193	51.3469	52.5087	53.2572	57.2708	67.1749	71.2681	62.9569	64.2521	57.2621	52.5453	65.354	1.24376	0.358549
ENSMUSG00000032322	Pstpip1	9	56090409	68.5095	61.2748	67.6985	66.7501	64.0657	77.6184	66.769	88.4749	77.2185	82.707	65.0372	79.0735	1.21582	0.358549
ENSMUSG00000010025	Aldh3a2	11	61224534	43.4978	53.0774	52.5273	43.8917	50.5493	61.3092	65.5553	54.3586	54.4824	61.9526	48.2727	60.2671	1.24847	0.359268
ENSMUSG00000027332	Ivd	2	118862021	46.4971	44.4565	47.6194	54.6724	51.8192	61.6993	64.8558	57.8973	54.0808	60.5513	48.6254	60.4744	1.24368	0.35939
ENSMUSG00000031517	Gpm6a	8	54955279	4.10111	6.34601	4.21279	4.91885	3.86816	10.4359	14.4761	2.40964	6.21655	8.28914	4.64571	8.57027	1.84477	0.35939
ENSMUSG00000058715	Fcer1g	1	171229868	74.5922	70.9231	72.6179	85.109	68.5212	104.35	113.957	69.263	74.5041	109.586	73.6632	95.8543	1.30125	0.35939
ENSMUSG00000082292	NA	NA	NA	1.52486	2.72708	1.25037	2.37784	2.50815	4.92138	11.1699	2.38227	1.0696	5.24526	2.06952	5.04999	2.44017	0.35939
ENSMUSG00000029625	Cpsf4	5	145167357	43.6305	40.0951	38.0078	36.6331	38.3433	31.8946	28.9758	32.1339	30.6157	27.6438	38.9863	30.5151	0.782714	0.362485
ENSMUSG00000029763	Exoc4	6	33249153	37.0126	39.5651	31.721	40.4158	39.7845	40.4949	52.404	48.3427	52.4406	41.8411	37.446	47.6868	1.27348	0.362485
ENSMUSG00000079037	Prnp	2	131936430	153.453	145.198	158.155	139.302	123.328	158.585	140.119	204.328	166.179	178.526	142.225	170.339	1.19767	0.363812
ENSMUSG00000008140	Emc10	7	44490875	124.682	110.334	123.558	111.012	99.812	134.908	97.62	168.627	143.33	142.562	112.599	137.89	1.22461	0.36435
ENSMUSG00000022788	Fgd4	16	16422566	6.43468	7.32718	7.67411	11.8736	8.48908	14.7101	29.515	5.90421	9.17077	12.9319	8.29369	14.7968	1.78411	0.36435
ENSMUSG00000060090	Rp2h	X	20364736	41.3233	41.3101	37.1567	40.6746	48.7411	55.2038	83.7324	45.6928	43.2907	49.3757	41.5804	56.3715	1.35572	0.36435
ENSMUSG00000068921	Dap3	3	88923831	39.5657	46.0527	40.6559	38.7976	38.0568	44.6804	39.4774	62.5365	47.9634	53.9765	40.2473	49.9087	1.24005	0.36435
ENSMUSG00000011171	Vipr2	12	116077846	6.34489	5.23334	3.65392	5.63021	7.26013	11.8659	6.72528	9.66606	11.2919	8.34559	5.59902	9.65656	1.72469	0.364809
ENSMUSG00000048368	Omd	13	49589476	323.808	311.404	354.53	302.168	309.849	310.003	339.553	420.117	433.172	384.629	317.065	381.327	1.20268	0.364809
ENSMUSG00000035314	Gdpd5	7	99424113	31.0622	38.4905	25.7156	35.663	30.9589	24.5219	18.3736	17.4713	35.2911	17.873	32.1492	23.0826	0.717986	0.366926
ENSMUSG00000024774	Ankrd22	19	34123464	1.19048	0.686585	1.25537	1.74373	2.07999	5.22514	4.96666	0.48262	1.52686	6.83846	1.38363	3.89244	2.81321	0.367334
ENSMUSG00000020964	Sel1l	12	91809847	146.736	142.117	152.836	142.432	126.434	159.377	153.953	170.538	178.469	170.6	140.576	168.391	1.19786	0.370087
ENSMUSG00000053646	Plxnb1	9	109100078	106.119	108.626	111.78	106.217	89.3623	67.3389	53.0513	105.382	101.517	76.4937	103.272	81.0933	0.785243	0.37022
ENSMUSG00000025321	Itgb8	12	119163120	2.21256	1.68718	1.97349	1.56177	1.24681	3.76467	5.33072	4.65051	3.11576	5.11163	1.71332	4.43164	2.58659	0.372176
ENSMUSG00000054178	Gm9938	19	23724300	10.0126	8.54356	8.68385	6.86708	9.90144	12.8722	14.2085	13.0783	15.3669	11.9877	8.72709	13.6628	1.56556	0.372176
ENSMUSG00000097431	NA	NA	NA	1.74292	2.3571	1.24563	1.42973	2.0091	3.93372	4.66304	3.22273	6.39856	3.50383	1.74644	4.42037	2.53107	0.372176
ENSMUSG00000009630	Ppp2cb	8	33599917	98.9985	93.6432	100.699	92.865	94.7098	107.344	98.9428	125.076	122.894	119.006	95.2737	115.638	1.21374	0.374285
ENSMUSG00000003814	Calr	8	84842650	387.699	373.05	365.372	369.923	362.243	398.136	409.274	442.969	471.839	428.196	368.453	435.168	1.18107	0.376031
ENSMUSG00000017830	Dhx58	11	100695160	7.35996	8.2063	7.22799	8.30876	9.42848	13.4568	13.4721	10.2379	10.0286	15.5386	8.05021	12.6929	1.57671	0.376031
ENSMUSG00000026581	Sell	1	164062189	22.9406	22.637	14.9766	31.3226	35.4002	62.7248	104.864	6.68028	23.802	50.2944	25.4153	51.2854	2.01789	0.376031
ENSMUSG00000030654	Arl6ip1	7	118120295	151.019	171.856	127.564	167.136	180.304	196.588	257.977	167.131	165.128	226.951	158.877	206.088	1.29715	0.376031
ENSMUSG00000037902	Sirpa	2	129593613	181.947	178.947	185.146	185.297	163.642	236.69	224.012	171.287	202	237.737	177.212	217.68	1.22836	0.376031
ENSMUSG00000031907	Zfp90	8	106415738	20.8749	23.7092	19.5412	22.7505	18.7492	24.0065	23.1155	34.0209	30.6483	27.7929	20.9315	28.0868	1.34184	0.377264
ENSMUSG00000025403	Shmt2	10	127517792	36.4596	30.2214	38.733	28.9336	31.3212	19.2421	25.7357	27.8921	24.6715	26.8615	32.7589	25.0993	0.766183	0.377823
ENSMUSG00000029287	Tgfbr3	5	107109642	45.0424	47.7762	49.6183	57.4236	43.8413	86.4339	66.0902	47.1897	54.8904	54.8772	48.2654	62.748	1.30006	0.377823
ENSMUSG00000002996	Hbp1	12	31927493	39.3434	35.9545	42.4096	45.044	39.7888	45.2064	48.8532	53.2781	48.9143	48.9411	40.1241	49.4789	1.23315	0.37874
ENSMUSG00000024140	Epas1	17	86754283	83.6795	106.257	91.5485	91.7191	85.322	160.058	104.391	83.3776	125.94	107.514	90.8787	118.098	1.29951	0.380136
ENSMUSG00000042460	C1galt1	6	7863922	34.4856	36.9146	29.9805	34.2731	49.6372	47.4347	87.8487	44.8972	40.1316	39.9063	36.9149	52.9395	1.4341	0.380136
ENSMUSG00000029915	Clec5a	6	40577969	6.2396	9.12306	3.96055	12.5919	14.308	18.5681	29.316	3.4976	9.08715	28.7621	9.25132	18.3017	1.97828	0.38015
ENSMUSG00000022443	Myh9	15	77761902	329.503	288.641	333.034	352.207	323.867	462.557	468.281	313.731	384.123	354.339	322.56	403.703	1.25156	0.381773
ENSMUSG00000022964	Tmem50b	16	91576116	46.7547	48.619	42.2482	51.5832	47.1784	63.6085	69.2684	47.5647	53.4517	58.5485	46.9126	59.3609	1.26535	0.383005
ENSMUSG00000031534	Smim19	8	22463314	44.4932	41.8876	43.4353	37.5349	35.1959	33.1517	25.8696	28.639	35.3287	32.9583	40.063	31.5385	0.787222	0.383005
ENSMUSG00000020101	4632428N05Rik	10	60347022	79.703	94.8934	83.0434	102.034	84.4204	145.785	135.912	75.2285	92.6917	123.662	88.1005	116.67	1.32428	0.383394
ENSMUSG00000024399	Ltb	17	35194522	36.128	27.0544	24.9959	31.9549	41.8207	24.8978	30.3361	12.0499	17.1097	26.2753	32.2427	22.5508	0.699408	0.383394
ENSMUSG00000022052	Ppp2r2a	14	67016377	28.6664	34.5229	31.9106	27.706	27.673	19.6479	19.2761	23.708	24.3274	25.1645	29.7942	22.6251	0.759378	0.383707
ENSMUSG00000044647	Csrnp3	2	65878040	15.3593	15.5022	17.8012	17.7068	15.2466	16.0311	21.9077	30.9661	25.6851	17.3055	16.1557	22.4989	1.39263	0.383721
ENSMUSG00000024164	C3	17	57204016	17.0917	19.9994	10.8879	33.4231	32.4796	59.43	77.7645	5.90108	19.0192	63.8257	22.7793	46.4678	2.03992	0.384196
ENSMUSG00000030760	Acer3	7	98216840	41.0301	41.6705	39.4146	41.7122	35.7293	39.1196	50.8176	52.8878	50.4753	49.5601	39.5225	49.0627	1.24139	0.384385
ENSMUSG00000021950	Anxa8	14	34086056	117.738	104.095	121.666	79.8429	57.3668	105.119	91.5536	145.852	124.169	140.196	94.5482	121.955	1.28987	0.385147
ENSMUSG00000022226	Mcpt2	14	56042154	0.806804	1.38783	1.01281	1.96095	1.17229	0	0	0.15117	0	0	1.25845	0.0263776	0.0209603	0.385147
ENSMUSG00000051490	Foxd4	19	24899503	0	0	0.18319	0	0	1.62078	1.90805	0.335726	0.732576	1.45921	0.0336556	1.23928	36.8223	0.385147
ENSMUSG00000053044	Cd8b1	6	71322857	0.280681	0.153957	0	0	0	1.14565	2.03446	0.458239	0.840417	1.13257	0.0858244	1.14879	13.3854	0.385147
ENSMUSG00000070868	Skint3	4	112235741	0	0	0	0	0	1.19982	1.89928	0.173021	0.696095	2.20031	5.55e-17	1.26663	2.28176e+16	0.385147
ENSMUSG00000079168	Cd209g	8	4135194	0	0	0.16148	0.151122	0.122009	1.46323	1.59688	0.146112	0.513572	2.59332	0.0857942	1.29256	15.0659	0.385147
ENSMUSG00000085658	NA	NA	NA	0	0	0	0	0	1.60888	0.649229	1.79663	0.59494	1.14912	5.55e-17	1.15326	2.07752e+16	0.385147
ENSMUSG00000085836	NA	NA	NA	0	0	0	0.154863	0	1.37471	1.04669	1.18875	1.19237	1.61818	0.030918	1.29628	41.9265	0.385147
ENSMUSG00000031207	Msn	X	96096232	525.675	492.869	500.715	533.072	497.795	678.907	736.387	521.121	586.057	536.721	505.674	622.24	1.23052	0.38519
ENSMUSG00000032348	Gsta4	9	78198290	10.0818	14.0787	13.5392	12.6223	15.7555	17.7195	6.18374	4.22096	5.39548	6.61257	13.1188	8.11279	0.618409	0.38519
ENSMUSG00000034652	Cd300a	11	114890365	6.99184	9.36135	7.43855	8.0862	12.6241	25.7717	24.6747	3.05844	8.58573	17.8366	8.86163	16.3643	1.84665	0.385943
ENSMUSG00000036279	Zbtb20	16	43622355	4.19e-05	7.337	0.219084	6.37e-05	0.00020136	2.46e-08	0	6.14e-06	0	3.62e-10	1.50439	7.23e-07	4.80327e-07	0.38668
ENSMUSG00000049076	Acap2	16	31096349	133.535	123.721	143.525	133.356	123.702	162.937	160.288	149.564	158.188	143.096	130.2	156.736	1.20381	0.38668
ENSMUSG00000050288	Fzd2	11	102604732	27.8453	21.4881	31.667	21.6846	25.5951	15.952	11.1205	26.2186	19.7228	20.4815	25.3627	18.7165	0.737951	0.38668
ENSMUSG00000061186	Sfmbt2	2	10393310	11.0513	11.7281	10.2843	12.5941	9.14946	6.95276	5.42599	7.06039	8.10863	5.61546	10.8535	6.69134	0.616517	0.38668
ENSMUSG00000075224	Lrrc55	2	85191913	8.66949	7.20994	4.83987	8.02786	4.62924	8.56773	8.50048	14.9706	12.6438	9.01544	6.61035	10.7824	1.63114	0.38668
ENSMUSG00000027706	Sec62	3	30793348	260.838	270.183	288.639	283.39	256.72	278.224	297.183	359.858	354.464	294.889	269.301	319.914	1.18795	0.386723
ENSMUSG00000035305	Ror1	4	100096219	2.21238	2.46615	2.97443	3.00174	3.01663	6.31598	8.33544	4.36979	4.4147	5.06406	2.70958	5.78209	2.13394	0.386723
ENSMUSG00000056071	S100a9	3	90692749	710.764	765.129	509.016	1627.36	1271.33	1902.41	2599.84	280.437	975.242	3772.41	979.816	1967.59	2.00812	0.386723
ENSMUSG00000058897	Col25a1	3	130181484	21.5341	18.8307	21.244	18.1209	14.1976	13.4959	9.13283	17.7125	13.9875	10.0402	18.5502	12.9031	0.695578	0.386723
ENSMUSG00000038233	Fam198a	9	121964782	14.3798	15.5245	18.352	19.7835	20.2651	25.0563	19.1268	22.5187	26.2352	25.8871	17.522	24.0046	1.36997	0.386982
ENSMUSG00000041685	Fcho2	13	98725757	57.6374	51.1618	52.393	50.0711	47.8752	59.443	79.4854	53.3226	71.3113	57.5183	51.3119	65.345	1.27349	0.386982
ENSMUSG00000060703	Cd302	2	60252295	69.0542	68.7925	68.0028	70.8047	64.5316	82.2718	75.7747	87.5431	80.282	78.878	67.6049	81.6252	1.20739	0.386982
ENSMUSG00000029288	Ambn	5	88456092	12.0373	9.82307	13.0895	9.68721	10.7849	20.3989	10.7583	16.4408	20.3132	12.2525	10.9616	16.1639	1.4746	0.388549
ENSMUSG00000049103	Ccr2	9	124105685	64.331	80.9235	36.9506	61.5346	82.1079	118	159.274	35.534	69.1284	129.291	65.0894	105.017	1.61342	0.389071
ENSMUSG00000011256	Adam19	11	46056114	30.2062	35.6292	32.8177	30.5118	42.6327	46.4709	63.326	35.6555	45.8362	36.0098	34.1503	46.2762	1.35507	0.390183
ENSMUSG00000045551	Fpr1	17	17876634	4.71024	3.91586	4.1484	7.9107	7.40583	13.7178	18.3591	0.509378	7.26959	15.6887	5.59226	11.4406	2.04579	0.3906
ENSMUSG00000053819	Camk2d	3	126597440	73.2393	75.5773	64.6701	69.8507	77.2361	87.5062	104.238	84.7667	86.8321	76.9669	71.617	89.2347	1.246	0.394838
ENSMUSG00000018476	Kdm6b	11	69399829	71.6562	67.1099	78.3831	57.4579	58.0871	58.9174	40.7722	49.3836	60.7096	52.5648	65.7319	53.0304	0.806767	0.394872
ENSMUSG00000040022	Rab11fip2	19	59906227	14.6502	18.2035	17.8797	19.9517	13.0392	19.4714	26.4427	19.74	27.4985	19.1598	16.5591	22.8128	1.37766	0.395822
ENSMUSG00000032902	Slc16a1	3	104649301	128.802	132.472	117.655	106.324	115.588	89.0097	126.38	90.8211	76.5266	83.7563	119.095	94.531	0.793743	0.396728
ENSMUSG00000075595	Zfp652	11	95749251	83.4061	75.0313	90.56	75.9832	74.5364	95.5964	89.5096	88.3357	110.356	96.7517	79.0226	97.4069	1.23264	0.398757
ENSMUSG00000052331	Ankrd44	1	54648280	55.8582	57.4829	50.2802	58.1209	58.5387	80.2494	90.357	54.9025	59.0226	66.5039	55.6498	71.3204	1.28159	0.398837
ENSMUSG00000025163	Cd7	11	121037046	1.54617	0.309699	0.524082	1.48143	2.52709	7.20974	6.38274	0.315988	1.12001	2.65278	1.2794	3.62069	2.82999	0.400074
ENSMUSG00000028614	Tmem48	4	107368089	32.8036	36.5433	25.514	32.2605	31.5073	35.3904	45.565	43.1698	35.4178	38.1983	31.5014	39.9153	1.2671	0.400074
ENSMUSG00000031861	Lpar2	8	69823563	5.0827	2.81747	4.69508	4.68829	3.33996	7.56522	7.41397	6.37954	8.45203	7.07037	4.07373	7.4709	1.83392	0.400074
ENSMUSG00000038357	Camp	9	109847438	140.742	209.917	143.383	467.701	358.915	453.579	610.746	143.543	231.511	1008.23	265.012	502.272	1.89528	0.400074
ENSMUSG00000062785	Kcnc3	7	44590886	6.59616	9.71418	8.00495	7.12167	6.17978	3.23172	4.3589	3.41519	4.76636	4.30744	7.44313	4.07331	0.547258	0.400074
ENSMUSG00000094130	Rpp14	14	8090078	7.12147	7.29922	8.5556	5.79725	8.69407	1.94438	4.4349	5.2777	5.54688	2.59975	7.4251	3.99814	0.538462	0.400074
ENSMUSG00000024790	Sac3d1	19	6116097	37.4907	31.4678	30.7416	32.1923	30.9149	22.3442	18.6418	31.5271	27.0512	23.8619	32.2616	24.7931	0.768503	0.400748
ENSMUSG00000032571	Pik3r4	9	105644237	26.9684	32.6695	30.4522	27.6787	31.7216	41.9209	40.9238	35.417	39.0654	29.9616	29.6494	37.9118	1.27867	0.402305
ENSMUSG00000035401	2210018M11Rik	7	98590693	23.9653	28.3887	23.1382	21.7562	21.0093	33.5655	34.1488	30.1392	28.7831	24.5993	23.423	30.5668	1.30499	0.402305
ENSMUSG00000024675	Ms4a4c	19	11414817	2.39007	2.23629	1.45093	2.51923	3.55123	5.06376	8.82967	1.29705	3.0846	7.68596	2.42245	5.31782	2.19522	0.40333
ENSMUSG00000085399	NA	NA	NA	22.5397	18.9998	17.8269	15.8233	20.3613	9.67603	10.6328	18.0832	14.7355	13.5183	18.951	13.385	0.706298	0.406165
ENSMUSG00000027010	Slc25a12	2	71275158	35.6445	37.224	39.3453	35.172	33.8659	47.451	49.4195	39.5927	38.1256	47.0906	35.8784	44.8662	1.25051	0.40683
ENSMUSG00000048583	Igf2	7	142653819	203.394	170.604	129.024	97.208	98.0615	77.7426	72.0187	150.76	85.2696	122.981	137.945	101.43	0.73529	0.40683
ENSMUSG00000061878	Sphk1	11	116534164	55.9346	54.0205	68.3317	52.0554	48.5626	49.4108	30.543	56.9354	46.7227	37.2815	55.0895	44.2841	0.803858	0.407558
ENSMUSG00000021583	Erap1	13	74646224	31.3511	28.5743	27.0952	34.597	38.5713	42.9583	62.0088	32.6261	35.3739	39.677	31.8558	43.2574	1.35791	0.408347
ENSMUSG00000020205	Phlda1	10	111506405	18.0909	23.0151	24.1921	22.0381	15.9957	17.5856	12.7185	14.6175	13.5228	13.5865	20.4173	14.5177	0.711048	0.409983
ENSMUSG00000055805	Fmnl1	11	103171313	33.2767	35.2427	29.1608	36.047	48.0139	76.2762	85.8766	18.3537	38.4417	59.0129	36.2048	56.9956	1.57426	0.409983
ENSMUSG00000027397	Slc20a1	2	129199719	85.9981	119.477	96.6752	96.8952	76.2441	63.1094	75.0222	80.9281	73.6128	81.6416	94.061	75.5691	0.803405	0.410353
ENSMUSG00000024669	Cd5	19	10719541	8.98249	9.98508	9.51568	9.69179	7.77278	5.30261	3.09981	6.42267	5.81717	5.91725	9.09277	5.33423	0.586645	0.411734
ENSMUSG00000034522	Zfp395	14	65385418	59.0387	50.2388	54.9454	49.248	40.4513	43.1122	30.4809	37.6901	50.1185	35.4395	50.1737	39.8105	0.793453	0.412056
ENSMUSG00000046031	Fam26f	10	34126147	0.875129	2.74386	1.09879	0.207785	1.33659	4.85998	2.81682	2.00281	2.89662	4.42249	1.2437	3.44458	2.76963	0.412974
ENSMUSG00000048924	Ccdc125	13	100677914	4.37422	4.30548	5.39351	7.15958	7.39417	9.96815	17.7697	3.6297	6.85512	10.6014	5.689	9.99549	1.75699	0.412974
ENSMUSG00000015202	Cnksr3	10	7120291	32.2938	32.1487	35.8536	29.3308	27.27	27.2031	19.4314	27.8217	23.9589	20.0577	31.0189	23.8208	0.767946	0.4134
ENSMUSG00000050373	Snx21	2	164786066	46.8191	46.2633	51.5981	44.6385	41.0477	35.6484	28.7931	41.9403	39.9738	36.0102	45.5616	36.7145	0.805821	0.4134
ENSMUSG00000044708	Kcnj10	1	172368921	1.26229	1.95282	1.97697	1.16006	2.33701	5.05564	9.16647	0.68344	2.29115	4.6229	1.72445	4.48411	2.60031	0.415241
ENSMUSG00000021678	F2rl1	13	95513176	3.03341	2.86285	2.56814	2.46105	1.6929	0.157483	0.688136	0.165819	0.77142	0.622107	2.49249	0.497181	0.199472	0.416065
ENSMUSG00000029298	Gbp9	5	105080058	0.245673	0.827007	0.589859	0.568153	0.80015	2.15915	5.84041	1.05487	1.68257	1.3789	0.602577	2.48368	4.12176	0.416065
ENSMUSG00000036564	Ndrg4	8	95678347	59.796	50.1825	60.4141	48.992	47.8715	56.623	49.1597	82.7529	73.8014	63.5839	52.8364	65.4843	1.23938	0.416065
ENSMUSG00000053318	Slamf8	1	172582447	0.603933	0.672296	1.03986	0.422408	0.452426	2.49156	4.35002	0.537756	1.809	3.03752	0.627114	2.50998	4.00243	0.416065
ENSMUSG00000027955	Fam198b	3	79886227	190.681	194.548	229.038	237.219	155.178	148.337	136.058	177.613	182.271	164.86	198.773	163.28	0.82144	0.416557
ENSMUSG00000038623	Tm6sf1	7	81859449	14.7375	15.0757	11.5495	17.8266	15.1501	28.0269	33.619	12.0542	17.6729	17.5649	14.7653	22.2184	1.50476	0.417121
ENSMUSG00000051817	Sox12	2	152396757	41.5768	35.9188	43.8027	38.5546	34.2676	29.3001	20.9997	30.8469	40.2715	27.0223	38.3807	29.9827	0.781193	0.417121
ENSMUSG00000070476	Fam217b	2	178417566	6.61469	8.51136	6.59348	8.27857	9.42981	12.5019	12.9033	12.0079	10.866	11.8048	7.83796	12.1312	1.54775	0.417365
ENSMUSG00000030630	Fah	7	84585268	17.1926	21.4718	16.2013	16.1047	19.6678	14.329	11.3348	12.1845	11.6574	13.2473	17.9967	12.6598	0.703455	0.418442
ENSMUSG00000020758	Itgb4	11	115977796	8.65586	10.0413	9.45761	7.73835	6.52402	5.22176	4.71622	4.1463	5.25416	4.40235	8.38308	4.80575	0.573267	0.420142
ENSMUSG00000049670	Morn4	19	42076110	7.26141	6.37384	8.27936	10.1591	10.6892	3.07395	4.06815	7.37049	4.88186	4.40876	8.49343	4.7698	0.561588	0.420142
ENSMUSG00000097316	NA	NA	NA	2.22171	0.773885	2.18201	1.95676	1.17482	3.76758	3.84991	5.13159	3.91096	3.14585	1.63689	3.98215	2.43275	0.420284
ENSMUSG00000021974	Fgf9	14	58073056	7.08862	5.25633	6.19651	7.58611	3.91752	5.29858	1.86546	3.76217	2.59531	1.23795	5.9338	2.95329	0.497707	0.420374
ENSMUSG00000001089	Luzp1	4	136540468	110.685	95.9707	115.614	108.355	94.367	121.327	107.199	141.47	141.614	111.627	103.834	125.667	1.21026	0.422063
ENSMUSG00000036242	3632451O06Rik	14	49682351	18.2137	18.6435	21.4203	20.2335	15.9958	16.0884	22.4653	32.0821	26.8376	27.2794	18.6863	25.0993	1.34319	0.422063
ENSMUSG00000024054	Smchd1	17	71345341	60.8458	68.6096	60.5056	74.2724	73.6881	83.3082	110.383	77.3942	77.8797	71.0316	67.1507	85.2416	1.26941	0.424418
ENSMUSG00000025578	Cbx8	11	119038680	25.0084	23.2321	23.512	25.5124	21.9747	16.6735	16.8288	21.3405	15.279	16.5448	23.6181	17.4216	0.737639	0.425187
ENSMUSG00000028149	Rap1gds1	3	138927588	80.0498	73.4494	79.4468	71.5688	66.2312	89.4174	84.338	80.9159	101.597	90.2983	73.3477	90.537	1.23435	0.425649
ENSMUSG00000021069	Pygl	12	70190986	31.1708	26.4094	22.5586	34.0434	34.3604	56.905	68.6575	17.3757	28.281	50.8369	29.547	45.4344	1.5377	0.426434
ENSMUSG00000030220	Arhgdib	6	136924130	119.211	134.457	102.432	180.96	220.162	267.694	392.294	85.2501	139.051	313.95	151.611	246.525	1.62604	0.426434
ENSMUSG00000071176	Arhgef10	8	14925184	42.7446	41.2172	52.8843	47.1247	41.748	34.3411	30.2236	36.8711	44.4887	30.4962	44.6397	35.6545	0.798717	0.426434
ENSMUSG00000032332	Col12a1	9	79599835	2469.89	2104.91	2377.59	2056.01	2051.9	1691.18	1722.7	2363.57	1889.64	1735.26	2188.3	1889.29	0.863362	0.428829
ENSMUSG00000019877	Serinc1	10	57517160	314.294	299.979	335.535	328.843	292.088	319.685	358.218	408.968	415.655	324.287	310.95	369.242	1.18746	0.429617
ENSMUSG00000000326	Comt	16	18407840	77.7819	75.1534	73.5753	73.8109	66.9775	84.5878	77.8361	96.1292	92.705	87.0531	72.7416	88.3989	1.21524	0.430834
ENSMUSG00000093661	Eif4e3	6	99627010	28.1369	26.4506	28.1581	32.8203	31.352	41.3172	43.9776	27.9924	36.7144	36.4664	29.1508	37.893	1.29989	0.431172
ENSMUSG00000047084	Ngrn	7	80261260	40.9896	38.3565	45.8177	43.0123	46.9296	32.5699	30.8803	40.614	34.2204	31.7385	42.65	34.2134	0.80219	0.431234
ENSMUSG00000020889	Nr1d1	11	98768223	12.496	14.0627	16.2836	17.2649	13.6087	11.4165	7.71743	12.6628	9.10528	8.02239	14.5921	9.81254	0.672454	0.431246
ENSMUSG00000031787	Katnb1	8	95082854	27.3015	25.6891	28.6198	24.3653	29.2004	21.9981	17.0135	20.0533	22.6101	18.3504	26.7945	20.1957	0.753724	0.431246
ENSMUSG00000066595	Mfsd7b	1	191008142	25.231	25.8073	27.4012	27.9422	25.3749	31.082	36.5242	33.5831	30.9876	33.7382	26.0994	33.5295	1.28468	0.431246
ENSMUSG00000028527	Ak4	4	101419821	17.0544	14.4468	15.6845	7.40721	8.2187	4.95748	5.08203	9.07541	10.4563	9.83607	12.3787	7.94349	0.641706	0.432119
ENSMUSG00000035944	Ttc38	15	85832399	5.74192	8.09042	7.12866	8.48799	10.4998	15.0337	13.5796	11.416	10.8215	10.6539	7.94618	12.4272	1.56392	0.432119
ENSMUSG00000026970	Rbms1	2	60753740	111.331	101.387	106.677	100.053	90.791	124.46	124.412	111.739	126.307	116.361	100.965	122.273	1.21104	0.433061
ENSMUSG00000022828	Gtf2e1	16	37511392	16.7628	14.2812	13.6819	15.1652	16.7205	16.7471	22.4969	26.1067	21.7054	17.0261	15.2047	20.9664	1.37894	0.433703
ENSMUSG00000046402	Rbp1	9	98424979	15.8907	19.184	15.0305	14.4434	12.253	21.589	14.8174	23.8025	20.399	23.4058	15.1996	20.9068	1.37549	0.433703
ENSMUSG00000008305	Tle1	4	72118287	24.7688	23.9815	33.4717	20.4978	22.3749	29.921	24.4117	36.5914	34.7054	32.2242	24.6956	31.7735	1.2866	0.433867
ENSMUSG00000025612	Bach1	16	87715391	31.7341	31.651	36.6626	36.3563	34.1583	53.5734	58.5043	32.994	39.7205	35.0251	33.789	44.6899	1.32262	0.435579
ENSMUSG00000059089	Fcgr4	1	171018980	2.6927	3.4525	2.32314	3.15641	4.32801	10.1585	12.7052	1.64096	2.09395	6.78741	3.17665	6.82195	2.14753	0.435579
ENSMUSG00000030536	Iqgap1	7	80713835	262.839	279.477	244.113	269.804	265.751	352.122	449.771	258.353	294.282	284.841	262.46	334.279	1.27364	0.436559
ENSMUSG00000022203	Efs	14	54917101	93.8441	87.8404	102.186	85.5618	74.1344	66.9759	47.3424	88.1069	84.2851	66.0035	87.6255	70.8608	0.808678	0.437702
ENSMUSG00000039831	Arhgap29	3	121953392	59.1823	62.3338	62.5207	62.2699	53.8952	74.0999	66.6331	76.0855	74.7644	63.6071	59.4316	71.6805	1.2061	0.437702
ENSMUSG00000063160	Numbl	7	27258938	74.208	67.9369	80.9549	75.736	63.7607	59.5753	41.1526	72.9193	67.3574	51.0773	71.6997	58.6673	0.818237	0.437702
ENSMUSG00000069792	Wfdc17	11	83704092	5.12011	4.99377	3.8256	7.92535	8.65173	15.2223	13.0495	3.00232	6.92435	12.445	6.08582	10.3381	1.69872	0.437702
ENSMUSG00000001435	Col18a1	10	77053197	31.4106	35.0016	29.6607	27.733	26.2449	38.7278	38.2335	33.1305	47.7517	30.9986	29.7116	38.3312	1.29011	0.439546
ENSMUSG00000033508	Asprv1	6	86628174	6.69564	5.07719	4.17911	12.4839	14.6267	17.0859	22.543	5.62869	10.7443	17.254	8.61802	14.9749	1.73763	0.440697
ENSMUSG00000049313	Sorl1	9	41968606	33.5266	39.4516	20.1562	40.8742	52.5364	87.803	117.079	12.4076	37.6296	71.0974	37.2983	67.1663	1.80079	0.441972
ENSMUSG00000004612	Nkg7	7	43437304	6.66476	4.13605	3.63949	7.47252	9.76497	13.5834	19.6324	3.29439	4.81903	18.6256	6.32239	12.2523	1.93793	0.442038
ENSMUSG00000057058	Skap1	11	96464705	0.422546	0.454913	0.33832	0.46658	0.379832	2.48426	3.07799	1.33625	1.13871	1.41586	0.40848	1.91832	4.69624	0.442038
ENSMUSG00000089797	NA	NA	NA	5.53392	5.58125	4.04585	5.4861	5.08039	8.56823	7.14906	12.6576	7.50987	6.6543	5.10592	8.51199	1.66708	0.442038
ENSMUSG00000027217	Tspan18	2	93204378	24.6288	29.0803	23.2604	25.3098	24.6372	38.6042	29.2896	26.9913	39.1814	28.4463	25.1727	32.9484	1.30889	0.442066
ENSMUSG00000018830	Myh11	16	14198061	5.19201	5.58454	3.33399	4.81324	5.67381	15.7035	12.8507	2.29582	8.03334	4.73058	4.89233	8.92829	1.82496	0.442237
ENSMUSG00000086427	NA	NA	NA	55.5284	60.3913	63.5227	60.6071	54.1552	43.4001	31.2141	63.1197	48.2008	49.4971	58.2399	47.1517	0.809611	0.442274
ENSMUSG00000070394	Tmem256	11	69838514	91.0631	90.0446	100.326	91.3073	87.4084	72.7305	52.3115	90.3806	79.0681	77.1062	91.0922	74.6258	0.819233	0.443013
ENSMUSG00000021785	Ngly1	14	16249367	36.3926	42.4524	39.5033	39.3234	37.7215	47.1238	45.4197	55.2847	44.3422	43.8386	38.724	47.4991	1.22661	0.443788
ENSMUSG00000062329	Cytl1	5	37735548	0.289519	0	0.177526	0.167412	0.406376	1.32542	1.62839	1.11651	1.72377	2.17109	0.20743	1.61842	7.80224	0.44489
ENSMUSG00000067916	Gm13139	4	147175875	0.864485	1.93877	0.956045	2.37194	2.36351	0	0.38094	0	0.809689	0	1.69578	0.254757	0.15023	0.44489
ENSMUSG00000079434	Neu2	1	87579505	0.129361	0	0.157565	0.147135	0.543002	1.44675	0.890236	2.06519	1.54528	1.68298	0.196402	1.52937	7.78693	0.44489
ENSMUSG00000032434	Cmtm6	9	114731236	83.7457	81.0747	89.825	91.1354	95.9337	128.588	144.442	78.9375	99.2586	102.559	87.6471	112.836	1.28739	0.446373
ENSMUSG00000033557	Fam20b	1	156681414	137.68	153.222	149.127	144.911	125.321	147.684	142.912	185.951	181.356	175.579	140.586	168.103	1.19573	0.446373
ENSMUSG00000093938	Evi2b	11	79515416	25.949	33.328	23.8269	39.5277	43.5144	65.2116	91.5493	12.2766	40.3613	58.8881	33.1335	55.2655	1.66797	0.446373
ENSMUSG00000020287	Mpg	11	32226541	41.8544	35.5471	44.7311	36.5573	41.2092	27.3437	27.7869	37.207	35.1104	28.9563	39.5816	31.5082	0.796032	0.446633
ENSMUSG00000022723	Crybg3	16	59493600	47.4475	58.6532	51.7152	48.161	40.7343	65.4776	49.2448	65.6355	58.8612	56.5494	48.8116	59.5372	1.21973	0.447964
ENSMUSG00000027952	Pmvk	3	89459370	23.6396	24.3933	26.1605	17.783	20.8348	26.1578	23.0523	35.5122	30.1772	29.2746	22.3105	28.981	1.29899	0.447964
ENSMUSG00000021379	Id4	13	48261498	13.7378	12.9821	16.0926	14.1534	11.7081	25.1375	23.9655	12.7155	13.1581	19.8582	13.5737	19.2386	1.41734	0.450322
ENSMUSG00000022972	1110004E09Rik	16	90925975	18.2473	17.2895	17.2524	17.8097	17.4557	11.0623	9.81313	14.8084	13.4441	11.1864	17.4518	12.134	0.695288	0.450931
ENSMUSG00000041378	Cldn5	16	18776996	57.6283	53.1858	49.2937	59.3787	48.516	74.026	47.0455	65.6728	79.7358	61.26	53.1151	66.1753	1.24589	0.45272
ENSMUSG00000033773	Rpap2	5	107597788	4.01337	2.0208	3.48438	3.20893	3.35803	4.79774	6.05132	6.976	6.04737	7.22703	3.18376	6.26985	1.96932	0.453103
ENSMUSG00000021061	Sptb	12	76583228	63.6427	75.2068	49.2256	37.4323	51.1875	35.9137	56.4649	27.1492	36.5139	40.8899	54.8653	40.1535	0.731857	0.453502
ENSMUSG00000021592	Arsk	13	76062259	21.0965	24.0975	23.7147	22.5319	21.9321	28.5373	32.6015	27.5345	30.5848	24.9609	22.4592	29.2054	1.30037	0.454348
ENSMUSG00000027605	Acss2	2	155518107	11.1454	10.7496	8.95771	10.718	10.1811	15.8072	11.6373	14.1827	15.669	17.1578	10.2648	15.0282	1.46405	0.454348
ENSMUSG00000040383	Aqr	2	114101442	41.2549	44.4378	41.6027	42.3132	49.5699	51.9034	67.0088	51.0139	51.6761	48.0197	43.5291	54.6507	1.2555	0.454348
ENSMUSG00000084883	Ccdc85c	12	108206348	5.98913	8.43387	9.56185	5.81392	5.74924	4.33284	2.85338	5.11297	4.43485	2.56937	7.01777	3.87583	0.552288	0.454348
ENSMUSG00000038332	Sesn1	10	41811022	82.0914	84.2833	81.8044	86.878	78.2555	95.1885	93.579	98.9397	105.714	96.7661	81.9117	99.1327	1.21024	0.454815
ENSMUSG00000000346	Dazap2	15	100615712	71.6267	69.2253	66.8258	72.69	73.5501	90.292	93.4045	73.4586	78.2666	88.6279	70.2332	85.9674	1.22403	0.457846
ENSMUSG00000020608	Smc6	12	11271734	82.5484	76.0215	80.1951	82.6143	81.0486	91.2513	116.282	95.334	89.0536	91.1273	79.786	97.8255	1.2261	0.457846
ENSMUSG00000038174	Fam126b	1	58529661	21.4147	19.8027	19.7624	22.5153	19.996	23.5679	39.6168	21.3916	29.2657	24.1365	20.5123	28.105	1.37015	0.457846
ENSMUSG00000054226	Tprkb	6	85924382	31.0385	30.8852	34.2136	35.5898	24.6402	19.1667	25.507	28.9819	23.5941	21.6764	30.9087	23.9598	0.775181	0.457846
ENSMUSG00000070305	Mpzl3	9	45055243	23.1391	21.9044	22.3414	24.5856	17.639	14.2843	14.3751	18.9232	14.7207	16.4087	21.6824	15.8322	0.730186	0.457846
ENSMUSG00000076530	NA	NA	NA	1.01786	3.4225	0.516424	0	5.9496	8.26577	20.1399	0.934678	1.70723	3.01699	2.20345	7.01475	3.18354	0.457846
ENSMUSG00000002365	Snx9	17	5841535	28.1167	31.1505	30.2545	29.6973	29.1712	40.8896	40.8231	32.7323	38.985	30.5697	29.4073	37.2954	1.26824	0.458921
ENSMUSG00000032691	Nlrp3	11	59543113	2.67674	1.65776	1.55464	2.65508	2.79811	6.27297	6.52191	1.14747	4.17422	5.6233	2.25559	4.86174	2.15542	0.458921
ENSMUSG00000050966	Lin28a	4	134006108	2.24303	0.747132	1.47511	3.59775	2.98761	6.41078	6.20419	1.18175	2.26184	7.38062	2.20009	4.78185	2.17348	0.458921
ENSMUSG00000026563	Tada1	1	166379403	36.1013	33.3316	38.8334	32.3665	39.6831	41.2508	43.9354	49.2276	43.4668	41.1103	35.7449	44.1567	1.23533	0.459422
ENSMUSG00000085037	NA	NA	NA	18.2025	19.8492	23.8009	22.8171	22.4843	29.9038	20.9261	34.7472	30.5791	22.5471	21.2317	27.8606	1.31221	0.460509
ENSMUSG00000003153	Slc2a3	6	122729934	35.3645	39.2794	35.3327	35.8182	55.614	76.8284	83.0971	28.8182	43.7598	51.5801	40.1207	58.0386	1.4466	0.46119
ENSMUSG00000027784	Ppm1l	3	69317567	60.2326	60.5481	61.6981	60.9369	46.6567	47.3751	40.728	40.9494	57.4051	42.042	57.3517	46.3228	0.807697	0.461302
ENSMUSG00000075593	Gal3st4	5	138265296	5.47743	5.51681	5.27203	4.62498	5.63561	6.71163	7.51511	11.0472	7.48994	11.1835	5.25848	8.82699	1.67862	0.463
ENSMUSG00000024085	Man2a1	17	64601736	69.3951	60.3846	63.2023	67.3061	69.8354	90.8569	113.797	58.9363	72.9136	79.1796	65.5023	84.7159	1.29333	0.463568
ENSMUSG00000028743	Akr7a5	4	139310755	25.9059	24.3173	29.5272	21.8789	23.7985	19.3558	11.4191	21.8747	20.1713	19.4062	24.8063	18.5267	0.746854	0.466143
ENSMUSG00000029228	Lnx1	5	74597278	12.3137	11.8378	11.2542	13.1406	11.2838	7.96567	5.41416	8.53112	8.99007	6.92817	11.857	7.61798	0.642488	0.466143
ENSMUSG00000035547	Capn5	7	98123876	13.603	12.9102	18.4454	15.3805	14.3285	21.5889	22.05	20.3804	21.2056	16.2063	14.7654	20.5043	1.38867	0.466143
ENSMUSG00000018217	Pmp22	11	63133167	124.227	125.691	124.428	115.28	104.892	157.042	113.546	163.024	144.908	121.424	117.652	140.745	1.19628	0.466818
ENSMUSG00000030447	Cyfip1	7	55871860	87.8204	81.9545	85.5549	88.4139	74.6151	99.1505	98.0229	95.4058	101.541	100.511	82.8182	100.1	1.20867	0.466818
ENSMUSG00000047539	Fbxo28	1	182316894	116.798	113.862	132.144	116.47	104.661	89.248	84.1108	109.408	105.632	88.8934	115.469	96.2138	0.83324	0.466818
ENSMUSG00000029826	Zc3hav1	6	38307191	62.463	62.5429	51.5367	60.0671	60.7129	73.2859	95.4445	58.9235	63.5667	75.5118	59.0333	74.5438	1.26274	0.467563
ENSMUSG00000049191	Rgag4	X	102069066	31.6862	33.811	31.1898	28.683	32.7536	26.6828	26.0316	21.4858	26.7321	19.2034	31.3569	24.3437	0.776342	0.46767
ENSMUSG00000020156	Mum1	10	80228382	80.5908	80.2414	84.109	70.6579	79.9119	63.6893	57.9498	75.9322	65.4583	61.7727	78.3623	65.3752	0.834269	0.470153
ENSMUSG00000036446	Lum	10	97568245	2908.76	2700.44	3186.99	3348.77	3235.83	3198.63	3175.57	4410.24	4065.49	3161.67	3051.72	3626.74	1.18842	0.470153
ENSMUSG00000038900	Rpl12	2	32961803	21.4714	18.4989	21.5719	11.5692	17.0018	10.4696	10.2163	15.1203	11.4791	15.5626	17.8127	12.6321	0.709162	0.470153
ENSMUSG00000092258	NA	NA	NA	11.1448	11.0491	16.2337	12.4545	12.8484	19.3102	12.3653	20.7019	19.151	17.4902	12.6045	17.8964	1.41984	0.470153
ENSMUSG00000031666	Rbl2	8	91070176	56.5411	48.8017	57.582	58.2958	57.563	74.7015	70.6725	56.4313	69.5899	62.6977	55.2586	67.7825	1.22664	0.471155
ENSMUSG00000000359	Rem1	2	152628096	4.19208	5.42419	3.99002	5.03219	2.79712	3.15793	1.68428	1.38554	1.15571	1.03902	4.23923	1.69886	0.400746	0.472121
ENSMUSG00000027603	Ggt7	2	155490956	2.09725	2.01773	1.41368	1.81806	1.77874	5.0747	2.86566	4.85889	3.81336	3.924	1.81032	4.12325	2.27764	0.472121
ENSMUSG00000016024	Lbp	2	158306670	21.0324	25.8052	24.8608	27.3835	26.6914	46.402	46.8942	21.6011	26.1193	29.4742	24.9547	34.6822	1.38981	0.472435
ENSMUSG00000062661	Ncs1	2	31246179	20.8798	18.9277	21.379	21.3591	14.7826	15.2449	8.406	15.5606	16.9515	12.7452	19.2309	13.8663	0.721041	0.473305
ENSMUSG00000085492	NA	NA	NA	4.72531	4.86992	2.93144	4.47433	6.01228	6.19785	6.99005	9.97303	8.81013	8.15472	4.58366	8.07638	1.76199	0.473653
ENSMUSG00000090639	Gm20425	9	103190211	4.17473	1.82e-09	0.00018063	2.89058	6.32685	11.7681	25.267	1.75397	0.00290291	5.67103	2.71371	9.10077	3.35363	0.473653
ENSMUSG00000034932	Mrpl54	10	81264868	73.3461	65.2402	71.1069	67.066	57.2579	45.0325	48.1088	70.7535	52.8261	55.2414	66.0592	54.6051	0.826609	0.473698
ENSMUSG00000015085	Entpd2	2	25395973	0.436847	2.21625	1.08406	1.48983	2.16164	4.13111	3.76455	3.22117	4.11949	2.90701	1.47437	3.67332	2.49145	0.474996
ENSMUSG00000037762	Slc16a9	10	70255997	0.920886	1.71067	1.67871	1.78417	0.572641	3.66962	5.20807	1.73267	1.87324	5.05518	1.31281	3.56854	2.71824	0.474996
ENSMUSG00000085517	NA	NA	NA	0.969783	4.44318	4.94879	3.08129	4.33852	2.09063	0.637667	1.4803	0.858629	1.95137	3.52476	1.40514	0.398647	0.474996
ENSMUSG00000027408	Cpxm1	2	130390907	105.821	98.3854	108.313	97.4451	116.875	172.141	102.019	130.429	129.227	107.361	104.54	129.189	1.23579	0.475993
ENSMUSG00000021815	Mss51	14	20483064	5.33652	5.65879	4.9216	6.74831	5.5383	2.78436	2.60879	1.7741	3.5593	3.37107	5.59441	2.86737	0.512542	0.477106
ENSMUSG00000031748	Gnao1	8	93811336	4.4413	2.36932	2.74923	1.87387	3.20462	5.62171	3.57276	6.17968	7.97698	4.54444	2.9004	5.62517	1.93944	0.477106
ENSMUSG00000036185	Sapcd1	17	35026368	4.44622	5.88478	5.58689	5.74199	6.89432	4.34415	3.87792	2.35002	0.821142	2.26002	5.67	2.75075	0.485141	0.477106
ENSMUSG00000053310	Nrgn	9	37545956	30.6764	35.1009	36.7151	33.5287	53.1462	35.5727	24.2008	31.8373	26.1083	25.2617	37.6576	28.7531	0.763541	0.479946
ENSMUSG00000024847	Aip	19	4114594	39.2547	36.5566	43.1374	38.5136	44.7674	50.0702	47.4765	50.8219	49.2177	44.2552	40.0996	48.8217	1.21751	0.480913
ENSMUSG00000034361	Cpne2	8	94548366	17.9405	24.5762	20.947	20.148	22.3161	27.7071	29.3276	20.3255	24.8016	33.917	21.0151	27.6112	1.31388	0.481146
ENSMUSG00000056770	Setd3	12	108107235	4.4748	2.54666	4.03272	4.53948	4.77478	7.99569	7.54105	8.3961	6.04376	5.79046	4.03943	7.19678	1.78163	0.481146
ENSMUSG00000079737	3110001I22Rik	16	13677039	7.30343	8.73568	6.61221	5.18842	8.30263	4.24498	5.65617	2.40791	3.66549	3.95297	7.175	4.05724	0.565469	0.481146
ENSMUSG00000047446	Arl4a	12	40011449	29.9991	39.6691	36.4971	37.0936	34.169	39.5057	41.7083	47.556	45.0788	41.6897	35.1645	43.4875	1.23669	0.483145
ENSMUSG00000021706	Zfyve16	13	92488465	40.9933	40.9915	41.712	44.3396	39.2945	48.0928	51.0956	53.8659	48.4806	45.2431	41.0776	49.7966	1.21226	0.483814
ENSMUSG00000023132	Gzma	13	113093895	3.57899	3.75846	2.20018	4.57423	3.39008	6.89959	9.72339	3.51589	3.35192	7.59928	3.47806	6.32067	1.8173	0.483814
ENSMUSG00000022883	Robo1	16	72664140	76.804	57.0947	79.495	66.3355	62.4376	63.4632	68.6866	100.395	88.7954	90.1747	67.6267	82.8092	1.2245	0.483864
ENSMUSG00000067818	Myl9	2	156778545	69.0033	65.7447	61.8441	61.5565	85.0097	63.8438	61.245	44.147	46.5914	51.7096	68.2627	54.2288	0.794413	0.484769
ENSMUSG00000037824	Tspan14	14	40908061	100.601	114.196	106.577	112.1	114.56	137.848	133.34	133.228	124.035	116.363	108.78	130.26	1.19746	0.485315
ENSMUSG00000038463	Olfml2b	1	170644922	343.008	325.407	348.944	332.659	288.244	443.715	304.884	433.992	386.419	326.303	324.085	381.075	1.17585	0.485315
ENSMUSG00000055148	Klf2	8	72319078	115.471	118.35	114.508	109.38	112.346	119.159	122.873	133.1	151.834	145.15	113.004	136.067	1.2041	0.485315
ENSMUSG00000022427	Tomm22	15	79670892	6.17494	6.16891	6.44852	7.26396	5.35315	10.1077	5.91131	7.82166	8.98316	16.567	6.21597	9.96976	1.60389	0.48731
ENSMUSG00000041740	Rnf10	5	115241988	258.135	272.591	273.901	235.828	228.014	203.531	198.793	214.201	225.357	217.495	250.983	214.269	0.853717	0.487372
ENSMUSG00000071604	Fam189a2	19	23973428	16.2458	14.5761	17.3892	15.88	14.2877	12.4541	7.27214	14.713	9.5386	9.79286	15.506	10.7595	0.693895	0.488562
ENSMUSG00000022607	Ptk2	15	73206051	68.6923	68.6044	71.6579	64.074	61.9276	74.6874	63.5612	91.1855	91.7641	76.127	66.3011	80.0606	1.20753	0.488721
ENSMUSG00000022961	Son	16	91647908	405.915	464.73	465.066	474.57	475.031	545.977	621.237	532.103	523.577	449.621	453.547	541.696	1.19435	0.489347
ENSMUSG00000029059	Fam213b	4	154896574	14.6376	13.5589	9.67771	13.4536	13.8174	19.3149	23.0269	15.1984	13.8595	18.8846	12.943	18.2842	1.41267	0.489347
ENSMUSG00000035799	Twist1	12	33957978	214.764	191.056	225.922	195.739	195.812	149.016	110.858	167.185	226.133	146.167	202.51	161.732	0.798636	0.489347
ENSMUSG00000028967	Errfi1	4	150865148	91.6512	97.8535	102.449	96.1008	89.4935	97.7833	63.8212	75.4545	87.3818	48.4843	94.5539	75.3144	0.796523	0.490743
ENSMUSG00000024661	Fth1	19	9982870	167.287	145.497	143.986	127.531	128.457	178.984	167.295	140.712	162.637	194.486	141.081	171.246	1.21381	0.492895
ENSMUSG00000027993	Trim2	3	84165100	34.6721	41.7136	45.8401	33.0327	37.3302	54.7411	44.6864	43.3894	45.4703	43.6072	38.1046	46.8725	1.2301	0.492895
ENSMUSG00000070544	Top1	2	160646230	59.8613	73.3914	67.0311	69.4063	65.2841	84.4554	86.7949	74.2478	80.6418	71.8368	66.4158	80.6298	1.21401	0.492895
ENSMUSG00000032000	Birc3	9	7849266	18.1545	22.931	18.9893	23.4602	23.6452	27.6469	40.3695	20.2483	22.8998	30.5178	21.2918	28.8205	1.3536	0.493724
ENSMUSG00000025190	Got1	19	43500421	41.4194	38.2324	41.5213	35.5909	35.6304	28.8861	28.6298	31.7727	32.0155	29.3273	38.0737	30.4104	0.798725	0.494014
ENSMUSG00000027775	Mfsd1	3	67582818	94.6254	86.0535	78.989	91.814	87.7107	97.9358	101.788	111.183	105.097	103.707	87.155	104.935	1.20401	0.494014
ENSMUSG00000041351	Rap1gap	4	137681712	32.7235	41.5607	43.8231	39.1734	35.1395	28.5543	22.7635	42.2498	29.2369	28.666	38.0764	30.326	0.796451	0.494014
ENSMUSG00000023905	Tnfrsf12a	17	23675994	32.8682	23.6817	23.1523	20.9724	16.068	24.2982	8.47821	23.0883	14.4373	13.1218	23.0569	16.6438	0.721857	0.494017
ENSMUSG00000036948	BC037034	5	138260244	41.2413	57.0993	56.3449	51.8361	57.1153	46.8559	24.2106	39.5451	40.796	53.0122	52.3005	41.1633	0.787052	0.494128
ENSMUSG00000021453	Gadd45g	13	51846780	46.6117	37.5089	48.8572	36.5439	33.3102	41.6557	34.497	66.5667	52.3383	54.4113	40.0415	50.0045	1.24882	0.495097
ENSMUSG00000036854	Hspb6	7	30553335	9.09889	8.11128	6.42855	8.215	8.19468	10.5806	9.26666	11.4436	14.9499	14.5519	7.94862	12.2915	1.54637	0.495097
ENSMUSG00000038578	Susd1	4	59315714	16.7835	14.4494	11.927	17.6653	30.8683	36.4516	47.6097	16.0035	16.4351	24.9871	18.3287	28.8329	1.5731	0.495097
ENSMUSG00000043445	Pgp	17	24470510	47.4658	51.0538	54.9777	51.5087	53.4392	37.8669	38.6967	45.846	46.0294	41.0062	51.227	42.2696	0.825144	0.495097
ENSMUSG00000031827	Cotl1	8	119810248	149.434	142.663	135.397	146.982	146.545	225.749	192.324	122.628	141.847	214.469	143.086	182.292	1.274	0.495176
ENSMUSG00000040732	Erg	16	95360809	25.3519	30.9661	31.0044	33.356	24.794	39.401	34.2878	31.1207	33.5059	41.4042	28.7896	36.358	1.26289	0.495282
ENSMUSG00000024349	Tmem173	18	35734508	9.94248	16.9917	14.4371	19.6803	19.4454	23.8408	36.8943	17.9368	17.7191	17.5055	16.0092	23.1516	1.44615	0.495677
ENSMUSG00000025085	Ablim1	19	57037227	38.3157	38.9307	41.2864	45.7909	54.1346	74.9462	118.267	30.3144	42.3832	50.4756	43.4347	64.8849	1.49385	0.49572
ENSMUSG00000041936	Agrn	4	156166465	134.914	159.166	150.202	140.968	131.316	121.252	84.0292	143.752	123.432	117.571	141.907	118.437	0.834615	0.49572
ENSMUSG00000006800	Sulf2	2	166074791	24.9097	25.641	20.1693	26.2171	22.5709	38.2999	30.8645	22.1753	28.7273	31.3547	23.7094	30.7117	1.29534	0.498076
ENSMUSG00000039202	Abhd2	7	79297014	58.1638	55.185	58.0962	59.441	64.3226	80.925	77.9188	61.204	67.922	65.6038	58.5842	71.6761	1.22347	0.498076
ENSMUSG00000037926	Ssh2	11	77216453	61.0222	66.7988	62.7373	66.3713	60.4436	106.839	120.18	54.1394	60.1856	71.6045	62.906	84.1387	1.33753	0.499063
ENSMUSG00000038608	Dock10	1	80501710	24.1266	26.9712	26.0371	36.9213	31.9191	44.6674	68.0263	23.4214	29.9031	36.888	28.9993	41.4508	1.42937	0.499063
ENSMUSG00000029778	Adcyap1r1	6	55460236	1.66031	1.95928	1.67209	4.11488	2.4174	8.90174	6.17548	2.12252	3.07392	4.4823	2.35017	5.03174	2.14101	0.499831
ENSMUSG00000022099	Epb4.9	14	70604744	38.5043	34.3797	28.506	13.2831	19.9924	14.8799	24.0321	16.7379	16.8156	20.5665	26.5937	18.8582	0.709125	0.500915
ENSMUSG00000051504	Siglech	7	55768286	0.250531	0.587994	0.633006	0.315515	1.08696	2.81155	6.8736	0.64765	0.25438	1.51494	0.572759	2.47735	4.3253	0.50296
ENSMUSG00000025255	Zfhx4	3	5241716	146.908	151.413	156.418	149.381	142.644	171.827	170.991	175.861	203.857	150.319	147.924	176.809	1.19527	0.503272
ENSMUSG00000045319	Proser2	2	6100339	25.7884	35.4307	26.4094	23.4457	27.2888	15.4356	15.6418	27.5055	22.1944	24.1801	27.4416	21.0742	0.767964	0.503272
ENSMUSG00000022816	Fstl1	16	37777294	477.056	501.893	440.358	463.975	476.452	576.882	597.867	500.494	516.717	535.773	468.487	553.217	1.18086	0.50391
ENSMUSG00000025059	Gyk	X	85704389	6.90605	3.91002	4.65392	7.33346	8.92953	11.4613	15.0963	6.04642	8.17272	9.86353	6.31791	10.3102	1.63189	0.50391
ENSMUSG00000033361	Prrg3	X	71965846	5.87575	6.29515	5.51167	6.44949	8.12188	13.1363	9.2054	12.0132	10.0134	6.24249	6.41179	10.1769	1.58722	0.50391
ENSMUSG00000020607	Fam84a	12	14149849	14.3726	15.9569	21.9916	15.2863	12.2416	19.1838	18.4737	20.7487	25.3312	21.8381	15.7479	21.3496	1.35572	0.505342
ENSMUSG00000045110	Rassf8	6	145819946	8.24149	5.13907	14.1446	4.36321	5.06282	9.76735	5.41649	15.2843	13.1033	12.5744	7.25172	11.2477	1.55103	0.505626
ENSMUSG00000029810	Tmem176b	6	48834056	279.986	267.51	278.193	290.459	272.965	346.293	271.536	349.18	340.93	286.399	275.405	321.421	1.16709	0.50715
ENSMUSG00000050199	Lgr4	2	109918121	98.6486	104.165	108.359	96.0866	89.6953	108.187	88.4891	157.287	138.651	105.258	98.3318	119.988	1.22024	0.50715
ENSMUSG00000079625	Tm4sf19	16	32405836	29.9436	29.0239	38.2917	37.5573	23.2233	22.9835	22.3218	28.5754	24.663	22.256	31.1919	24.32	0.779691	0.508026
ENSMUSG00000021830	Txndc16	14	45135711	34.595	36.7615	33.1457	42.0109	38.4319	45.0652	47.8244	43.3275	43.0633	43.6314	36.7174	45.0833	1.22785	0.508806
ENSMUSG00000020515	Cnot8	11	58109650	62.9956	61.4252	58.3899	53.2416	52.0909	46.6579	39.1117	55.404	46.7706	48.0926	57.0484	47.4694	0.83209	0.510564
ENSMUSG00000012123	Aim1l	4	134072458	2.84652	2.07349	1.96756	3.27174	2.51581	1.04164	0.602706	1.24409	0.205974	0.691101	2.51492	0.751293	0.298735	0.512436
ENSMUSG00000021033	Gstz1	12	87147830	46.3101	47.6269	50.8858	53.075	45.5807	33.9996	34.1472	45.7901	44.7573	37.9753	48.2205	39.6384	0.822025	0.512436
ENSMUSG00000027346	Gpcpd1	2	132530556	115.235	121.596	115.243	115.647	124.837	129.686	194.498	127.231	144.112	124.935	117.611	146.665	1.24704	0.512436
ENSMUSG00000028713	Cyp4b1	4	115625048	0.664309	0.90813	1.12552	0.643536	0.567338	3.24425	4.70544	0.29231	2.43703	1.73015	0.769858	2.55839	3.32319	0.512436
ENSMUSG00000028989	Angptl7	4	148496158	15.0173	13.638	19.5489	10.3127	6.97693	11.5682	12.5433	55.6724	11.1733	20.2782	12.8731	21.7955	1.6931	0.512436
ENSMUSG00000043298	Smco3	6	136831200	0.526879	1.18413	0.947701	0.46071	0.489436	3.01658	2.10566	2.27103	3.30777	1.75943	0.711462	2.52143	3.54401	0.512436
ENSMUSG00000043873	Chi3l7	3	106017135	2.06035	2.90659	1.42203	3.27291	3.2442	1.62278	0.514438	0.166663	0.450565	1.04859	2.57279	0.774008	0.300843	0.512436
ENSMUSG00000043931	Gimap7	6	48723482	0.508032	0.426195	0.780049	0.889218	1.55429	3.12897	4.14073	0.838972	2.10093	2.66126	0.829061	2.63428	3.17742	0.512436
ENSMUSG00000052821	Cysltr1	X	106577823	0.316996	1.31046	0.381104	0.993165	1.10301	2.39412	5.10054	0.88626	1.75431	2.53792	0.820499	2.59708	3.16524	0.512436
ENSMUSG00000057329	Bcl2	1	106543267	36.0778	32.5883	37.7427	34.2942	27.4378	30.6815	29.3596	21.2618	25.6221	22.0648	33.2275	26.1528	0.787084	0.512436
ENSMUSG00000062202	Btbd9	17	30220376	43.2248	42.1799	39.8622	40.7734	38.0604	30.2512	31.5388	30.7699	39.259	29.3255	40.4372	32.6431	0.807252	0.512703
ENSMUSG00000024253	Dync2li1	17	84626569	13.7425	17.1739	19.9215	16.4858	20.1927	11.0765	10.5224	13.248	16.2742	10.536	17.3531	12.4555	0.717771	0.513528
ENSMUSG00000065087	NA	NA	NA	0	0	1.58e-07	3.3e-08	1.47e-08	0.00132816	1.27e-08	7.90528	2.72e-09	2.39e-05	3.17e-08	1.4911	4.70503e+07	0.513528
ENSMUSG00000040339	Fam102b	3	108975303	67.0089	58.8105	50.6751	61.2346	52.8433	74.9012	62.3973	70.8748	72.6539	62.8514	57.6094	69.3852	1.20441	0.513698
ENSMUSG00000040747	Cd53	3	106760807	52.6136	47.7998	38.6046	62.799	75.8197	86.6652	169.335	24.6965	54.3271	103.766	55.4152	90.5384	1.63382	0.513698
ENSMUSG00000026321	Tnfrsf11a	1	105780752	21.9246	21.4146	29.2297	22.0091	15.069	28.5497	21.9336	30.6545	31.4381	26.922	21.6093	28.1118	1.30091	0.513782
ENSMUSG00000040521	Tsfm	10	127011603	35.7609	35.7656	38.9064	32.6648	34.464	22.289	20.6769	38.4132	28.7897	29.0609	35.1532	27.9089	0.793922	0.514878
ENSMUSG00000078484	Klhl17	4	156230037	31.6455	33.6993	37.399	34.5254	39.694	25.0781	23.0029	38.1809	26.0921	27.4433	35.1039	28.0175	0.798132	0.514878
ENSMUSG00000021895	Arhgef3	14	27238103	26.9297	26.2892	23.0422	27.2307	30.9525	33.4728	51.0065	25.0259	31.3696	34.7359	26.7177	35.7727	1.33891	0.515951
ENSMUSG00000006205	Htra1	7	130936272	368.596	318.896	388.865	299.325	267.051	355.954	266.911	492.011	432.572	407.645	324.1	392.249	1.21027	0.516895
ENSMUSG00000075585	6330403L08Rik	5	138995058	38.7586	28.6563	36.7605	39.5139	25.8255	23.5477	23.2086	32.2615	31.7036	20.3772	33.487	26.4069	0.788571	0.516895
ENSMUSG00000026080	Chst10	1	38865501	9.72164	8.37945	9.53981	6.80645	8.29262	2.68667	6.06627	4.96331	4.67937	6.15575	8.45693	4.96813	0.587463	0.517584
ENSMUSG00000032712	2810474O19Rik	6	149325458	85.6521	96.4674	76.8418	91.6487	95.1109	97.8915	115.193	102.91	114.786	101.655	88.5878	107.938	1.21843	0.518231
ENSMUSG00000028031	Dkk2	3	132086033	1.80079	2.99318	1.70792	1.64068	2.03307	3.70517	3.47968	6.01	5.04631	3.53051	2.01933	4.37288	2.16551	0.51913
ENSMUSG00000067148	Polr1c	17	46244105	40.7129	47.3799	48.6522	43.1581	39.7194	33.5122	27.1595	43.8127	36.5695	35.1081	43.4599	35.3859	0.81422	0.519858
ENSMUSG00000042363	Lgalsl	11	20826375	41.6397	33.1516	44.5286	34.8024	35.3647	28.5521	23.7065	35.362	31.7939	29.3039	37.4611	29.9169	0.798614	0.522345
ENSMUSG00000026705	Klhl20	1	161090430	26.8147	23.1956	31.6326	24.0405	28.7187	34.1877	35.2058	31.5036	31.1058	34.2343	26.6089	33.6146	1.26329	0.522471
ENSMUSG00000003809	Gcdh	8	84886983	18.8087	19.5901	16.3933	21.2099	19.7529	21.0668	24.1172	29.299	25.3753	24.1758	19.009	24.9886	1.31457	0.522504
ENSMUSG00000020272	Stk10	11	32533404	36.0857	36.558	29.3725	35.4673	38.3041	59.764	65.4562	25.8153	34.0333	50.1516	34.9277	47.957	1.37304	0.522504
ENSMUSG00000020604	Arsg	11	109490433	10.2577	8.86794	11.5787	11.5627	10.7518	18.1597	14.0109	13.2041	14.9067	14.3153	10.4998	15.0803	1.43625	0.522504
ENSMUSG00000023963	Cyp39a1	17	43667609	10.5318	12.9276	10.6418	10.3684	8.0922	12.901	14.4247	16.8779	16.6111	13.9607	10.3976	15.0851	1.45083	0.522504
ENSMUSG00000025779	Ly96	1	16688508	6.1631	5.63337	7.93423	6.01974	3.74264	9.28356	7.34138	12.1578	7.9763	10.0504	5.81138	9.38598	1.6151	0.522504
ENSMUSG00000027714	Exosc9	3	36552686	19.1409	16.6815	19.9106	19.281	20.625	19.0527	24.4904	27.1683	23.4702	29.933	18.9585	25.0339	1.32045	0.522504
ENSMUSG00000028270	Gbp2	3	142623694	8.98209	8.76125	12.6116	12.5638	10.0471	18.1986	19.1404	12.7984	12.1017	11.5441	10.4785	14.9364	1.42543	0.522504
ENSMUSG00000040990	Sh3kbp1	X	159627688	90.9353	84.7067	82.2544	94.1975	88.1284	103.316	110.211	104.757	92.9577	107.163	87.3372	104.748	1.19935	0.522504
ENSMUSG00000004707	Ly9	1	171589063	8.63329	9.23277	5.41021	8.70767	9.81564	16.0644	28.3208	4.2503	7.40545	14.6405	8.31925	14.4889	1.74161	0.524174
ENSMUSG00000021733	Slc4a7	14	14703233	41.9683	38.3664	43.603	44.1318	43.7512	52.7081	65.3043	43.2596	53.9713	43.6443	41.9878	52.626	1.25336	0.524174
ENSMUSG00000024163	Mapk8ip3	17	24898951	82.2423	84.9914	79.2328	72.0832	79.1046	73.5618	53.0949	69.3433	68.034	62.5854	78.8327	65.823	0.834971	0.524174
ENSMUSG00000024940	Ltbp3	19	5742241	297.778	273.104	337.695	306.963	239.739	251.773	162.286	273.479	281.234	212.364	287.347	237.665	0.8271	0.524174
ENSMUSG00000027248	Pdia3	2	121414039	811.095	781.301	772.217	746.864	724.482	786.494	750.003	980.679	927.779	884.369	760.049	872.857	1.14842	0.524174
ENSMUSG00000029152	Ociad1	5	73294290	156.624	148.867	165.535	153.339	152.769	166.621	161.175	192.95	190.115	183.425	153.938	180.527	1.17272	0.524174
ENSMUSG00000031770	Herpud1	8	94386592	125.763	114.714	119.854	102.882	124.684	164.695	146.157	125.198	127.468	130.867	116.59	140.592	1.20587	0.524174
ENSMUSG00000037624	Kcnk2	1	189209793	69.4958	76.5518	71.2378	67.2717	58.7016	77.2059	43.614	42.9384	62.0533	36.8038	67.927	53.1963	0.783139	0.524174
ENSMUSG00000038175	Mylip	13	45389957	79.1818	81.1831	80.6159	85.6213	74.9841	109.656	118.697	76.2475	97.3656	84.0812	79.5653	98.8978	1.24298	0.524174
ENSMUSG00000001415	Smg5	3	88336424	107.733	109.821	116.095	101.889	107.82	91.9158	82.0826	97.8094	90.6455	87.1519	107.642	90.6543	0.84218	0.524393
ENSMUSG00000041645	Ddx24	12	103408215	67.4776	67.6278	61.4163	66.9967	70.5772	80.1926	90.656	70.7578	76.8482	79.7608	66.329	80.7643	1.21763	0.524393
ENSMUSG00000081534	Slc48a1	15	97784481	51.9566	45.873	48.5855	46.2211	42.4625	51.1924	54.395	57.2894	58.5916	55.9997	46.5324	56.0756	1.20509	0.524594
ENSMUSG00000048706	Lurap1l	4	80911355	23.2929	23.89	27.7831	23.3589	21.4646	29.0385	23.272	40.1561	34.0832	24.1325	23.6884	30.2454	1.2768	0.524867
ENSMUSG00000045503	Sys1	2	164461368	63.4612	58.7657	73.8089	62.8398	66.0761	52.6728	49.2026	56.0755	56.1197	52.9002	64.3382	53.893	0.837651	0.525327
ENSMUSG00000024335	Brd2	17	34112578	352.218	334.273	365.458	332.598	323.581	281.573	275.274	325.424	305.129	272.124	338.181	294.464	0.870728	0.526146
ENSMUSG00000026814	Eng	2	32646958	75.1525	68.0226	69.5607	67.2234	61.7021	103.474	75.603	67.0893	87.171	75.2812	67.6367	82.8396	1.22477	0.526146
ENSMUSG00000030826	Bcat2	7	45570376	30.1952	31.1836	22.9876	26.3682	33.0459	33.7708	32.9187	38.9888	34.6927	37.54	28.5881	35.8602	1.25438	0.526146
ENSMUSG00000031696	Vps35	8	85261133	150.987	153.911	143.439	155.903	145.558	160.199	198.735	181.071	173.829	159.244	148.708	176.741	1.18851	0.526703
ENSMUSG00000021806	Nid2	14	19751338	150.791	196.073	144.623	132.511	130.817	97.4949	107.729	134.043	128.427	139.022	149.552	122.421	0.818583	0.530089
ENSMUSG00000022150	Dab2	15	6416904	99.9574	102.549	104.646	102.211	81.6172	124.124	109.056	108.733	124.767	107.292	97.0959	116.207	1.19683	0.530387
ENSMUSG00000024867	Pip5k1b	19	24304032	18.2764	22.5542	19.9834	19.5153	16.5722	16.4995	13.5577	12.9019	13.8321	12.5565	19.1811	14.013	0.730563	0.530387
ENSMUSG00000029335	Bmp3	5	98855113	110.434	89.2802	122.526	121.99	94.0321	86.9485	59.3618	107.599	104.663	69.6357	106.388	86.0344	0.808687	0.530387
ENSMUSG00000034810	Scn7a	2	66675501	1.93456	1.58383	1.67163	1.31205	1.29853	4.67872	4.98335	2.98964	3.37353	3.02608	1.5416	3.8625	2.50552	0.530387
ENSMUSG00000036093	Arl5a	2	52402387	60.1459	62.5453	61.8513	62.2716	61.9029	68.0597	102.334	63.5397	78.6258	64.9661	61.2075	76.874	1.25596	0.530387
ENSMUSG00000028082	Sh3d19	3	86084667	57.7323	61.7146	62.3788	53.289	50.0824	70.2201	53.7513	68.8287	81.4473	64.645	56.4158	68.4702	1.21367	0.530668
ENSMUSG00000054072	Iigp1	18	60389812	1.02502	0.998526	1.05709	1.21483	1.51349	2.77909	5.63618	0.920086	3.46368	2.70943	1.15396	3.18799	2.76267	0.530668
ENSMUSG00000031639	Tlr3	8	45396916	10.3896	12.8446	9.71118	10.0625	10.8715	15.8898	17.2123	12.794	17.7894	11.1705	10.6889	15.1898	1.42109	0.531563
ENSMUSG00000021596	Mctp1	13	76384535	1.44356	2.99846	2.79166	3.98483	7.36435	10.351	14.8571	2.34821	4.05391	5.44629	3.71784	7.58399	2.03989	0.534674
ENSMUSG00000021567	Nkd2	13	73820963	24.0351	22.4106	26.1192	23.5322	23.9794	20.8917	16.2192	15.901	20.4349	15.8191	23.7789	18.0631	0.759629	0.534864
ENSMUSG00000022464	Slc38a4	15	96996993	43.1181	45.484	41.5412	33.9394	29.594	33.3937	35.5582	58.3172	57.1592	56.6521	38.2727	48.5371	1.26819	0.53702
ENSMUSG00000026213	Stk11ip	1	75521789	33.8373	42.3242	36.5251	37.1722	47.4916	52.7388	47.661	53.4224	42.9016	41.9914	39.236	48.0731	1.22523	0.537248
ENSMUSG00000021903	Galnt15	14	32029493	4.64034	5.20805	6.7562	4.3521	5.06258	13.2417	10.5879	4.01215	7.25352	7.65534	5.14375	8.70369	1.69209	0.53737
ENSMUSG00000039774	Galnt12	4	47091973	5.3349	3.53203	4.74312	6.12877	6.6602	9.67309	8.29378	7.86662	7.9039	8.53831	5.24393	8.5388	1.62832	0.53737
ENSMUSG00000051747	Ttn	2	76705034	5.64825	4.89279	5.17299	5.8351	4.84035	8.46602	6.73948	10.2326	9.1504	7.86647	5.22579	8.53932	1.63407	0.53737
ENSMUSG00000097415	NA	NA	NA	6.32729	6.66914	6.60652	7.86217	7.24128	4.14564	5.42581	1.10803	2.77639	4.84553	6.88342	3.74355	0.543851	0.538112
ENSMUSG00000070691	Runx3	4	135121106	55.927	47.4063	56.8926	48.0838	39.868	35.4339	36.1909	43.2446	43.5834	41.4015	49.0134	40.3352	0.822942	0.538158
ENSMUSG00000017119	Nbr1	11	101556190	160.776	174.959	166.399	172.289	145.422	180.406	188.523	204.516	191.746	174.602	162.349	189.778	1.16895	0.538816
ENSMUSG00000052981	Ube2ql1	13	69704045	7.08789	5.28419	7.77216	5.31932	4.74986	9.1293	5.21077	10.7736	14.7297	7.48116	5.96135	9.54032	1.60036	0.538816
ENSMUSG00000032014	Oaf	9	43222577	89.7522	84.3442	101.074	78.9417	75.7349	61.2299	49.1141	93.3386	73.7667	72.7282	84.9366	70.177	0.826228	0.539248
ENSMUSG00000038507	Parp12	6	39087318	36.8531	29.7065	37.9756	31.358	30.0513	40.7781	38.1589	39.0365	43.3137	38.5922	32.8086	40.4182	1.23194	0.539826
ENSMUSG00000072893	NA	NA	NA	22.2804	34.1797	33.0225	28.9318	28.182	26.4476	19.9978	23.1915	21.5239	21.1078	29.0326	22.629	0.779434	0.541064
ENSMUSG00000028649	Macf1	4	123350892	266.608	250.151	262.354	285.295	235.408	330.694	322.068	255.201	316.667	285.639	257.418	306.97	1.1925	0.541968
ENSMUSG00000023367	Tmem176a	6	48842207	206.37	199.153	221.867	225.439	212.811	253.871	198.763	285.879	265.775	224.533	211.222	247.291	1.17076	0.543363
ENSMUSG00000015837	Sqstm1	11	50200723	179.007	167.123	189.844	176.07	164.324	212.039	189.566	201.693	206.221	188.761	173.459	201.79	1.16333	0.54381
ENSMUSG00000025940	Tmem70	1	16665308	31.8774	28.7833	35.7678	32.444	28.3822	30.1052	36.1677	42.2488	46.6922	35.6941	31.1	38.5793	1.24049	0.54381
ENSMUSG00000033845	Mrpl15	1	4774455	30.1234	27.8063	27.3792	28.2864	25.7457	33.789	34.9646	33.7377	30.2092	38.4043	27.5996	34.5528	1.25193	0.54381
ENSMUSG00000038280	Ostm1	10	42678984	125.913	131.149	150.63	149.925	122.295	98.6241	113.721	130.214	112.538	109.195	134.52	113.778	0.845802	0.54381
ENSMUSG00000025220	Mgea5	19	45752147	142.381	155.411	163.873	152.022	135.437	164.973	193.317	162.403	163.551	181.826	148.241	175.553	1.18424	0.544805
ENSMUSG00000036918	Ttc7	17	87283224	96.9517	96.4495	93.7342	100.405	96.9806	103	107.857	112.937	119.224	123.68	96.1029	114.638	1.19286	0.544805
ENSMUSG00000056529	Ptafr	4	132579301	8.95138	9.69632	6.18294	10.5184	9.23216	22.8472	23.4495	4.5002	8.85566	12.0423	8.86099	14.6563	1.65402	0.544805
ENSMUSG00000029782	Tmem209	6	30481134	29.0738	24.681	25.1135	34.0905	32.2982	30.9576	40.9733	34.7032	36.537	35.6088	28.8548	36.2063	1.25478	0.545507
ENSMUSG00000032028	Nxpe2	9	48319394	19.2048	19.0827	12.5267	9.30349	10.2274	10.5169	37.5769	17.4051	19.6882	19.7319	13.9154	21.3912	1.53724	0.545507
ENSMUSG00000015501	Hivep2	10	14127660	32.1225	28.9552	32.0466	35.4164	26.4371	47.3522	47.8885	34.2149	34.8801	28.5083	30.6654	39.0681	1.27401	0.546082
ENSMUSG00000026786	Apbb1ip	2	22816953	20.2599	13.8303	13.2077	14.1818	22.5743	32.1268	44.3009	8.99025	16.6727	26.79	16.7257	26.3991	1.57835	0.546724
ENSMUSG00000030309	Caprin2	6	148842833	8.36537	7.9503	8.16675	9.35541	10.1963	13.4935	8.60288	17.108	13.8691	11.47	8.74193	12.9425	1.48051	0.547471
ENSMUSG00000026946	Nmi	2	51948579	12.9652	13.9514	15.8785	14.0714	15.4324	16.077	24.6957	16.8169	18.9949	19.9676	14.3266	19.591	1.36745	0.547967
ENSMUSG00000073411	H2-D1	17	35263114	62.5178	72.2374	62.9201	64.3339	85.3782	66.1716	63.3454	39.0535	44.1857	55.4476	69.119	54.4559	0.787858	0.547967
ENSMUSG00000018171	Vmp1	11	86585311	41.7047	42.6764	40.2784	40.1433	42.7692	48.4243	42.546	52.9921	49.5466	52.635	41.1701	49.6168	1.20517	0.548534
ENSMUSG00000033111	3830406C13Rik	14	12285416	37.6301	33.888	32.9882	36.9979	36.2941	38.2444	35.9746	49.419	43.9621	46.1809	35.2689	43.0392	1.22032	0.549464
ENSMUSG00000010048	Ifrd2	9	107587889	50.0495	39.6517	44.2	29.8626	41.8977	26.5718	31.8675	36.0737	33.0975	35.4315	40.7197	32.894	0.807815	0.550163
ENSMUSG00000021388	Aspn	13	49551664	213.152	178.554	196.93	178.872	296.817	250.051	236.423	257.575	269.067	286.353	212.209	262.803	1.23841	0.555459
ENSMUSG00000022488	Nckap1l	15	103453880	67.9232	79.3006	67.2922	83.8735	97.2533	123.011	161.924	64.3458	78.4445	95.6529	78.7875	106.94	1.35732	0.555459
ENSMUSG00000024959	Bad	19	6942323	51.7905	53.8047	61.9928	50.4473	55.7575	42.0487	38.2679	56.9238	42.4307	45.682	54.2182	45.2417	0.834437	0.555459
ENSMUSG00000025473	Adam8	7	139979480	11.0877	9.49433	9.29893	10.8013	12.8923	21.1707	22.2285	4.48656	14.771	16.0109	10.6436	16.122	1.51472	0.555573
ENSMUSG00000046668	Cxxc5	18	35858548	67.7028	70.1858	67.4867	66.5448	71.7404	58.165	55.5527	56.401	59.8375	52.9751	68.1782	57.2037	0.839032	0.555626
ENSMUSG00000031299	Pdha1	X	160123786	88.2601	73.6679	79.107	81.8513	72.9097	88.8606	96.6336	94.8649	97.2625	87.2571	78.3784	94.0418	1.19984	0.560113
ENSMUSG00000024899	Papss2	19	32620154	172.336	177.264	182.995	133.324	115.724	107.837	94.1004	133.874	143.678	143.891	154.171	125.792	0.815921	0.560692
ENSMUSG00000026271	Gpr35	1	92982568	2.73185	2.85351	1.25905	2.68392	2.89476	8.67586	8.42886	0.283398	3.49128	3.95129	2.47451	5.10745	2.06402	0.561582
ENSMUSG00000025920	Stau2	1	16229776	29.7084	39.8152	30.6691	35.8228	28.934	24.5904	18.0812	28.352	33.4359	23.8257	32.6947	25.871	0.79129	0.564118
ENSMUSG00000044217	Aqp5	15	99591272	2.6967	2.17523	2.61774	1.61344	2.00916	0.29285	0.157882	1.64237	0.141333	0.398544	2.19584	0.510883	0.232659	0.564118
ENSMUSG00000001014	Icam4	9	21029454	6.62932	6.42818	3.74796	2.21554	4.072	0.811591	2.99473	2.00247	1.88971	3.54521	4.57587	2.28008	0.498285	0.564915
ENSMUSG00000031740	Mmp2	8	92827625	1513.44	1310.9	1656.37	1525.97	1461.9	1370.3	1007.5	1478.52	1374.77	1082.24	1478.47	1269.92	0.858943	0.564915
ENSMUSG00000032249	Anp32a	9	62341501	114.82	104.374	103.011	111.974	102.238	114.486	128.086	126.476	116.045	139.879	106.33	126.317	1.18797	0.564915
ENSMUSG00000033909	Usp36	11	118262002	57.0283	55.9206	63.3081	50.0819	45.755	47.0699	32.2124	49.0271	52.9059	38.2743	53.7585	44.2231	0.822626	0.564915
ENSMUSG00000055409	Nell1	7	49975389	2.11584	2.15657	2.17872	2.02331	2.30329	5.38429	3.39078	4.53739	7.057	2.09046	2.136	4.54101	2.12594	0.564915
ENSMUSG00000063296	Tmem117	15	94638087	20.1161	25.9644	23.0614	22.8642	18.5628	26.234	25.0287	34.5911	27.4863	25.9861	21.8832	28.0086	1.27991	0.564915
ENSMUSG00000097328	Tnfsf12	11	69683238	21.3469	23.0773	25.2589	20.0613	20.7569	33.266	23.2698	28.6542	28.2077	25.9405	21.8638	28.0867	1.28462	0.564915
ENSMUSG00000004221	Ikbkg	X	74427864	43.2734	42.172	46.2228	45.5054	41.9412	49.1851	57.1309	51.6853	51.1488	49.4635	43.3943	52.3171	1.20562	0.566914
ENSMUSG00000038323	1700066M21Rik	1	57377671	46.0709	32.7973	44.9264	39.2459	42.9848	32.5782	45.1614	66.9981	56.9968	51.8139	40.8014	50.9922	1.24977	0.569043
ENSMUSG00000000489	Pdgfb	15	79997583	63.2379	67.8403	82.5427	72.655	66.7462	85.3313	59.8059	98.2382	92.8698	81.2586	69.84	83.9488	1.20202	0.570056
ENSMUSG00000005873	Reep5	18	34347122	265.624	244.481	275.385	239.455	224.916	268.482	241.026	312.12	292.573	300.432	247.181	285.163	1.15366	0.572007
ENSMUSG00000014030	Pax5	4	44531385	32.7283	54.0843	44.7991	35.0246	46.1989	30.5951	44.5546	30.0854	28.1879	28.3917	42.2321	32.801	0.776683	0.572007
ENSMUSG00000033628	Pik3c3	18	30272951	27.0195	23.4131	27.9652	24.5914	24.4421	30.4728	39.197	29.7988	28.5985	28.8091	25.221	31.7651	1.25947	0.572007
ENSMUSG00000040771	Oard1	17	48410866	22.9376	22.8769	22.8789	21.0897	21.7802	28.1285	26.644	28.0736	28.3344	28.8524	22.1009	28.2807	1.27962	0.572029
ENSMUSG00000078578	Ube2d3	3	135439775	17.2124	10.8024	11.9008	9.77424	13.2645	13.0645	16.3499	14.2512	20.528	21.1645	12.4765	17.3193	1.38816	0.572029
ENSMUSG00000032596	Uba7	9	107975685	20.2373	20.8196	25.3023	21.678	32.3538	31.0323	41.746	26.9836	25.7452	29.0611	23.9243	31.3411	1.31001	0.572382
ENSMUSG00000054641	Mmrn1	6	60944561	5.37722	7.85243	7.96018	15.1333	22.331	20.2585	34.6768	10.8372	12.3218	17.7802	11.7452	19.5631	1.66562	0.572382
ENSMUSG00000029311	Hsd17b11	5	103990513	53.0835	54.6557	52.6826	61.832	60.6323	71.2929	69.821	64.1565	58.8267	69.4337	56.1687	67.4071	1.20008	0.572422
ENSMUSG00000035247	Hectd1	12	51744524	132.91	148.138	131.878	143.09	127.588	174.121	190.239	142.729	160.389	138.309	135.526	163.646	1.20749	0.572701
ENSMUSG00000038368	Focad	4	88121302	18.821	14.8004	19.4159	21.1663	15.0489	19.9876	24.6295	22.4135	26.1582	21.152	17.6492	23.1528	1.31183	0.572701
ENSMUSG00000033487	Fndc3a	14	72540170	68.8577	72.1371	75.5454	72.7221	68.7122	85.9467	98.9832	76.1559	83.9936	76.2169	70.9064	85.4769	1.20549	0.572751
ENSMUSG00000050608	Minos1	4	139104007	179.681	168.492	166.145	179.156	157.98	121.98	115.274	184.365	135.998	155.336	168.72	142.955	0.847292	0.573207
ENSMUSG00000072704	2700089E24Rik	6	133105414	141.374	133.525	151.097	120.437	122.115	102.061	106.194	119.866	119.184	107.827	132.203	112.122	0.848106	0.574233
ENSMUSG00000002428	Hltf	3	20057988	38.4117	42.5667	40.9692	41.1979	37.2565	50.7084	44.7796	46.8667	51.5102	42.9978	39.6961	47.8817	1.20621	0.574528
ENSMUSG00000020843	Timm22	11	76407065	53.2645	52.3951	50.0457	55.9244	51.4229	39.8596	36.922	50.9667	44.2613	45.0114	52.1612	43.674	0.83729	0.574528
ENSMUSG00000027009	Itga4	2	79255660	29.9442	33.2014	21.505	30.3983	40.5961	50.3688	89.4811	17.3232	34.5327	40.804	31.03	47.8155	1.54094	0.574528
ENSMUSG00000029860	Zyx	6	42350269	75.2137	79.5799	82.4161	84.6437	106.632	143.665	121.659	75.6075	85.2246	110.96	85.2295	109.087	1.27992	0.574528
ENSMUSG00000033684	Qsox1	1	155778846	266.72	217.235	263.052	225.125	215.764	271.516	197.971	344.841	311.474	263.221	234.876	278.89	1.18739	0.575492
ENSMUSG00000003206	Ebi3	17	55952862	1.74022	3.02979	2.16002	3.86781	3.2613	7.75744	7.08659	1.30789	2.40377	7.51125	2.79642	5.31698	1.90135	0.575933
ENSMUSG00000022594	Lynx1	15	74751234	20.9602	20.2093	21.777	16.9591	28.6452	30.0159	43.3016	20.5925	25.3479	24.8385	21.5693	29.3418	1.36035	0.575933
ENSMUSG00000030276	Ttll3	6	113392497	28.9766	35.4226	30.5456	25.6537	23.3523	21.2151	15.5076	24.5478	25.1332	23.7805	28.4716	22.1886	0.779321	0.575933
ENSMUSG00000074743	Thbd	2	148406216	60.3873	53.6356	47.2857	55.4959	58.3259	82.5811	76.1974	46.2353	73.5203	60.467	54.6402	69.0593	1.26389	0.575933
ENSMUSG00000035104	Eva1a	6	82071143	29.1596	31.705	26.7509	24.2658	23.9738	13.7929	15.253	24.1718	28.6455	21.2565	26.9016	20.8063	0.773423	0.575934
ENSMUSG00000022125	Cln5	14	103070346	76.2186	70.9863	68.1933	73.4709	61.8459	78.9963	72.2611	87.3314	80.3062	88.703	69.4527	82.1839	1.18331	0.577168
ENSMUSG00000023348	Trip6	5	137310046	48.2934	45.0463	50.0764	39.1456	35.4954	35.3913	27.1349	47.9417	33.7709	31.9124	43.0741	35.281	0.819077	0.578393
ENSMUSG00000012296	Tjap1	17	46258416	52.0439	53.7705	54.1975	47.5081	44.5074	44.0985	30.6527	45.4743	45.3599	40.3831	49.8637	41.4754	0.831774	0.581429
ENSMUSG00000038370	Pcp4l1	1	171174386	5.7067	5.76961	5.75554	6.07748	5.32385	13.083	8.8618	6.13219	9.31787	7.50759	5.67058	9.10662	1.60594	0.581885
ENSMUSG00000013662	Atad1	19	32674247	97.6791	97.8648	91.526	109.281	98.7246	112.944	125.045	116.622	113.055	109.641	98.2465	116.79	1.18875	0.584461
ENSMUSG00000026235	Epha4	1	77373736	34.951	32.2619	35.616	29.0574	35.2703	35.4057	39.1894	48.663	36.4871	41.5465	33.1233	40.4903	1.22241	0.585913
ENSMUSG00000041439	Mfsd6	1	52658345	8.93029	5.39157	8.84086	9.84435	10.4285	19.2182	20.8299	6.329	9.13137	10.5395	8.61661	13.4641	1.56257	0.585913
ENSMUSG00000060600	Eno3	11	70657874	28.9342	25.6403	25.4784	25.7305	21.0467	18.5284	18.8301	20.2476	19.9731	18.4164	25.0924	19.3777	0.772253	0.586251
ENSMUSG00000000673	Haao	17	83831646	1.42602	1.80983	0.952412	2.20934	2.38877	4.30239	6.53289	1.43845	2.76019	4.191	1.7526	3.93043	2.24263	0.587763
ENSMUSG00000006315	Tmem147	7	30727783	74.7147	68.7177	73.5679	71.2568	74.3694	70.5154	72.9956	113.315	92.2147	80.5384	71.8909	86.2629	1.19991	0.587763
ENSMUSG00000021209	Ppp4r4	12	103532620	1.40612	2.58873	2.31411	1.49243	1.43552	4.00652	2.78489	5.53301	4.16982	3.17005	1.82442	3.94157	2.16046	0.587763
ENSMUSG00000027398	Il1b	2	129365032	13.3569	13.153	9.06948	7.71498	9.62053	23.6647	27.5114	3.9721	10.3804	17.3863	10.4872	16.9916	1.62022	0.587763
ENSMUSG00000062110	Scfd2	5	74206306	20.0621	16.0475	19.041	18.8744	17.1449	21.1116	26.0512	26.4415	22.5452	20.7633	18.048	23.5848	1.30678	0.587763
ENSMUSG00000030774	Pak1	7	97854460	99.7471	111.127	111.792	103.958	98.6029	131.601	99.9462	133.608	132.636	113.012	104.012	123.106	1.18357	0.588859
ENSMUSG00000029671	Wnt16	6	22288507	9.64735	15.956	13.5421	15.0585	16.8002	22.6008	12.2298	27.1887	16.3368	16.3671	14.1085	18.9153	1.3407	0.589828
ENSMUSG00000035069	Oma1	4	103319041	12.7748	10.7561	15.5219	16.4333	15.4027	19.5271	18.9999	19.1654	18.2733	18.3732	14.0483	19.0453	1.3557	0.589828
ENSMUSG00000035640	Dos	10	80131291	17.2612	17.7911	17.0347	13.1262	16.4801	13.7613	8.33862	12.6923	11.5729	11.0037	16.1839	11.5388	0.712977	0.591004
ENSMUSG00000041346	Wrap53	11	69561782	10.5593	8.66202	8.23306	8.8512	10.8078	13.833	12.9887	14.3044	13.5283	13.0865	9.35364	13.6644	1.46086	0.591004
ENSMUSG00000026980	Ly75	2	60293763	2.4229	4.70576	2.6064	5.74365	6.02563	10.5129	10.7185	2.06501	4.05254	8.99666	4.29158	7.42134	1.72928	0.591871
ENSMUSG00000031103	Elf4	X	48414666	51.1529	52.6576	47.9747	55.547	53.3438	71.5176	89.8597	47.4083	56.994	57.5923	51.734	65.8512	1.27288	0.591871
ENSMUSG00000042406	Atf4	15	80256299	545.155	523.053	613.806	445.518	460.116	389.717	346.144	583.273	439.172	421.02	511.092	436.457	0.85397	0.591871
ENSMUSG00000034706	Dnaic2	11	114732913	0.128115	0.23536	0.148449	0	0	1.34305	0.355178	0.592429	1.40102	0.92278	0.0987497	0.935632	9.47479	0.592916
ENSMUSG00000044026	Slc35g1	19	38396115	90.5227	93.9384	101.728	84.6789	72.5919	83.3789	53.1134	68.5983	85.1569	66.8001	87.6065	72.1502	0.823571	0.592916
ENSMUSG00000048758	Rpl29	9	106429978	0	0	0	0	0	0.740299	0.503828	1.00077	1.21777	1.2936	5.55e-17	0.959327	1.72817e+16	0.592916
ENSMUSG00000053024	Cntn2	1	132515537	0.372275	0.53731	1.19423	1.25715	1.24882	0	0	0	0	0	0.914193	5.55e-17	6.07215e-17	0.592916
ENSMUSG00000066553	NA	NA	NA	0.947946	1.45376	1.0311	1.37392	0.530059	0	0	0	0	0.236654	1.05332	0.0484694	0.0460158	0.592916
ENSMUSG00000019467	Arhgef25	10	127182839	86.8318	91.5856	89.7594	75.5203	76.6676	68.9003	46.0572	93.255	75.6832	59.1824	83.199	68.7037	0.825776	0.593013
ENSMUSG00000020097	Sgpl1	10	61100871	131.378	129.416	150.666	147.128	119.056	158.804	150.437	153.549	159.213	153.211	134.015	156.796	1.17	0.593013
ENSMUSG00000020142	Slc1a4	11	20304269	41.3293	37.6406	43.6136	28.3832	31.8675	34.655	18.2958	33.0193	31.0742	27.2146	36.1195	28.9841	0.80245	0.594008
ENSMUSG00000020669	Sh3yl1	12	30912227	5.12752	3.05934	4.64098	2.38645	5.57226	5.72518	6.2348	8.63098	7.48392	7.74579	4.12189	7.21083	1.7494	0.594858
ENSMUSG00000024807	Syvn1	19	6047934	106.165	118.635	124.67	98.1309	117.954	101.485	92.8233	93.3676	93.7977	84.4541	112.077	94.1716	0.840237	0.595062
ENSMUSG00000030142	Clec4e	6	123283543	3.21347	4.12946	1.06749	4.89224	3.52797	8.073	11.6352	0.62381	3.31556	8.12892	3.35817	6.53039	1.94463	0.595064
ENSMUSG00000021501	Caml	13	55623091	38.7003	30.1876	40.4521	37.4533	32.8497	43.8621	33.4378	48.0473	49.4379	40.5696	35.5277	43.3931	1.22139	0.595345
ENSMUSG00000025780	Itih5	2	10153666	12.3663	12.2567	12.5277	16.2359	14.2003	27.7601	23.8335	9.83294	15.6225	16.1036	13.4103	18.9639	1.41413	0.595345
ENSMUSG00000029802	Abcg2	6	58655657	30.0692	39.5685	26.4865	31.5507	35.5853	40.2547	44.8924	34.5226	39.5638	40.234	32.4567	40.446	1.24615	0.595345
ENSMUSG00000029804	Herc3	6	58843633	3.99249	6.96386	7.97378	7.64588	6.81251	12.3338	12.7439	8.97096	7.9978	8.90593	6.61306	10.3052	1.55832	0.595345
ENSMUSG00000040502	2015-03-09	10	127056574	9.28813	8.63202	14.6812	9.77986	9.46629	6.40468	4.59972	8.35857	6.78107	6.46104	10.2349	6.54537	0.639516	0.595345
ENSMUSG00000031616	Ednra	8	77664979	12.1573	16.937	9.62725	13.9165	19.4173	25.1541	21.5738	14.8359	18.5721	16.4813	14.3672	19.5898	1.36351	0.596283
ENSMUSG00000000386	Mx1	16	97448145	1.03881	1.26118	0.796224	0.840796	1.06309	1.91337	5.76025	1.3886	1.93351	2.48007	0.9924	2.75653	2.77764	0.596349
ENSMUSG00000022136	Dnajc3	14	118938089	198.528	199.728	205.456	208.899	185.706	209.007	229.177	235.663	241.381	218.51	197.739	229.387	1.16005	0.596349
ENSMUSG00000022416	Cacna1i	15	80298415	0.766307	1.23299	0.769944	1.27992	0.696532	4.47765	3.95357	0.726943	2.43665	2.15421	0.939926	2.81384	2.99368	0.596349
ENSMUSG00000025027	Xpnpep1	19	52943624	104.626	94.914	104.028	89.7015	91.7375	79.4818	74.5158	88.6841	83.6228	74.8851	96.0025	80.9089	0.842779	0.596349
ENSMUSG00000025555	Farp1	14	121102012	75.8653	74.6529	75.0854	73.1331	67.2785	55.7483	43.2	65.3786	70.69	64.7967	72.4778	60.4459	0.833992	0.596349
ENSMUSG00000030243	Recql	6	142350514	40.1341	45.4037	41.6433	43.5105	40.1623	45.4124	55.4239	47.9107	50.2118	50.2674	41.7913	50.471	1.20769	0.596349
ENSMUSG00000035299	Mid1	X	169800751	1.85722	6.71669	2.43928	1.94742	1.08592	1.45817	0.854672	0.285983	1.60769	0.913171	2.77595	1.04979	0.378173	0.596349
ENSMUSG00000045679	Pqlc3	12	16989807	13.7672	15.3686	16.1319	11.9932	14.868	18.1948	21.4263	16.8816	18.6039	19.6137	14.2851	19.1857	1.34305	0.596349
ENSMUSG00000024538	Ppic	18	53406940	968.511	883.165	1039.44	952.061	855.24	921.375	809.736	1457.89	1222.21	1066.64	929.271	1098.06	1.18163	0.59722
ENSMUSG00000064337	NA	NA	NA	753.379	930.387	783.94	679.865	585.767	894.888	736.755	912.757	849.31	880.845	737.985	861.838	1.16783	0.597359
ENSMUSG00000042249	Adrbk2	5	112914916	58.287	64.965	62.8508	64.3074	51.1956	71.5579	72.0656	71.1745	70.369	64.9429	59.685	70.7656	1.18565	0.597624
ENSMUSG00000042524	Sun2	15	79725450	154.251	156.698	156.985	176.392	174.069	222.527	179.793	168.166	171.453	215.611	162.509	193.746	1.19222	0.597624
ENSMUSG00000096745	NA	NA	NA	2.27105	0.246011	2.5661	1.6642	0.654468	4.85144	3.54946	3.35685	3.29299	1.65242	1.44967	3.37045	2.32497	0.597624
ENSMUSG00000056919	4922501C03Rik	9	87192719	22.9675	24.4759	23.5673	25.9672	23.9165	17.6651	19.3717	17.4984	19.8515	16.6443	23.9682	18.4219	0.768597	0.59787
ENSMUSG00000045838	A430105I19Rik	2	118757217	4.85742	5.38784	7.59636	5.61677	5.48798	9.44981	7.98498	10.8464	9.45223	8.01455	5.72134	9.20593	1.60905	0.598641
ENSMUSG00000001240	Ramp2	11	101246452	25.8558	22.8401	20.4176	24.8201	21.5084	37.3304	27.1364	25.9624	30.7802	22.7681	22.886	29.1185	1.27233	0.599868
ENSMUSG00000021102	Glrx5	12	105032700	143.552	110.438	125.512	89.5672	104.245	78.0769	74.2203	121.873	92.539	100.025	113.345	93.6118	0.825902	0.600461
ENSMUSG00000065990	Aurkaip1	4	155832016	91.7709	100.319	93.8647	91.4982	84.2076	65.9055	59.8466	92.7521	76.1001	85.354	91.4367	76.3411	0.834907	0.600461
ENSMUSG00000075012	Fjx1	2	102450239	9.38893	7.94492	17.0853	14.1273	8.88365	7.18419	3.11788	8.53742	7.5985	11.0326	11.3194	7.51776	0.664149	0.600461
ENSMUSG00000034164	Emid1	11	5106845	26.6028	34.3203	29.8658	27.2296	30.5535	22.4164	23.7476	29.3769	21.5997	17.8984	29.4641	23.1268	0.784914	0.60365
ENSMUSG00000002100	Mybpc3	2	91118169	1.58002	1.47171	2.03896	1.05064	2.50126	0.631378	0	0.691009	0.406606	0.725359	1.71486	0.486138	0.283486	0.604034
ENSMUSG00000004266	Ptpn6	6	124720874	38.0565	44.9321	31.4107	42.8378	65.7196	75.955	108.39	27.8468	43.5617	64.3104	44.5399	65.6133	1.47313	0.604034
ENSMUSG00000020462	Ccdc104	11	29221887	40.4046	44.1177	37.4616	38.2905	41.8594	38.8229	35.7762	63.7916	50.0585	55.2698	40.1126	48.8913	1.21885	0.604034
ENSMUSG00000020917	Acly	11	100477247	124.152	125.422	113.464	117.329	116.677	136.613	159.182	130.993	128.343	137.872	118.412	140.426	1.18591	0.604034
ENSMUSG00000027424	Mgme1	2	144271980	9.89955	12.8835	9.80579	9.90075	11.7119	14.1473	13.5289	17.2238	14.4777	16.6417	10.7594	15.3058	1.42255	0.604034
ENSMUSG00000027500	Stmn2	3	8509612	0.836891	0.312434	0.339893	0.652298	0.392325	2.4531	1.75376	1.22353	1.73102	1.27446	0.501405	1.71051	3.41144	0.604034
ENSMUSG00000029530	Ccr9	9	123774576	0.30153	0.340066	0.17564	0.677085	0.815941	2.29355	4.45181	0.474079	0.605156	1.03681	0.463192	1.81662	3.92196	0.604034
ENSMUSG00000044573	Acp1	12	30895879	5.30588	5.04455	3.12568	2.02864	2.55397	5.60627	7.79676	7.00467	4.91508	6.85968	3.57156	6.49009	1.81716	0.604034
ENSMUSG00000049625	Tifab	13	56176188	18.8872	22.935	10.7134	22.8137	28.0815	39.62	56.5358	9.24583	18.8811	38.4727	20.6598	33.3892	1.61614	0.604034
ENSMUSG00000050241	Klre1	6	129579937	1.41561	0.358248	0.192416	0.375678	0.149045	1.49763	2.38022	0.688924	1.66152	2.42994	0.491255	1.77087	3.6048	0.604034
ENSMUSG00000059742	Kcnh7	2	62702949	0.400939	0	0.482407	0.792339	0.753714	0.706044	3.25751	0.574667	1.71708	2.37664	0.48282	1.77493	3.67618	0.604034
ENSMUSG00000064141	Zfp69	4	120930356	5.43968	6.80876	6.69687	6.89089	6.5177	4.23339	3.32429	2.51181	3.24232	4.12068	6.41192	3.53137	0.550751	0.604034
ENSMUSG00000089669	Tnfsf13	11	69683238	1.83854	1.03828	1.75215	3.01139	4.0947	8.23052	4.05749	3.05339	3.47259	5.39734	2.34156	4.895	2.09049	0.604034
ENSMUSG00000097253	NA	NA	NA	0.141431	0.157683	0.686333	0.494851	0.396781	2.10966	1.2784	1.23035	2.06422	1.87268	0.369557	1.73427	4.69285	0.604034
ENSMUSG00000027544	Nfatc2	2	168480197	24.5534	14.1386	31.2468	12.0128	9.77156	80.5052	13.8104	41.8976	13.5834	10.8031	17.9828	31.8035	1.76855	0.604443
ENSMUSG00000031736	NA	NA	NA	14.5888	12.3048	21.0122	17.203	14.568	18.5118	16.2589	30.067	23.2608	16.5403	15.7384	20.9736	1.33264	0.604443
ENSMUSG00000020593	Lpin1	12	16538416	20.3137	17.3469	16.4589	17.9553	14.8269	25.8187	22.7964	21.2486	20.4555	21.9408	17.2042	22.6757	1.31803	0.604477
ENSMUSG00000036022	Fam122b	X	53245305	12.0643	12.3508	8.25183	11.8557	16.0084	17.4336	21.4186	15.5144	13.5306	14.224	12.0589	16.6124	1.3776	0.606168
ENSMUSG00000000126	Wnt9a	11	59306973	5.51667	4.68379	7.38306	5.35236	5.824	3.41988	2.202	2.97972	2.43978	3.48555	5.68658	2.92343	0.514094	0.606507
ENSMUSG00000024673	Ms4a1	19	11251668	19.5377	21.3208	8.92215	25.084	42.9035	37.871	135.323	7.82567	19.0732	29.2383	23.6495	47.6219	2.01366	0.606507
ENSMUSG00000024725	Ostf1	19	18581273	127.584	109.769	114.082	116.815	121.937	135.657	154.957	122.739	130.531	143.555	117.076	139.464	1.19123	0.606507
ENSMUSG00000032401	Lctl	9	64117734	6.4223	4.3325	5.54647	6.82016	5.00871	3.9383	1.8264	3.53911	3.45016	2.52605	5.56805	3.07057	0.551462	0.606507
ENSMUSG00000039126	Prune2	19	16956257	1.40141	2.26713	2.97432	3.55195	5.2659	5.70954	7.35756	5.55696	5.15941	3.59237	3.08172	5.53618	1.79646	0.606507
ENSMUSG00000041889	Shisa4	1	135371953	63.2428	60.6607	70.6322	52.1632	55.8219	66.591	43.0414	89.7917	80.8997	86.708	59.8132	73.6545	1.23141	0.606507
ENSMUSG00000049775	Tmsb4x	X	167207504	1900.93	2083.6	1888.98	2110.4	2010.74	2107.43	2192.85	2153.68	2146.08	2975.96	1984.56	2344.09	1.18116	0.606507
ENSMUSG00000095538	Gm21983	7	27176218	6.88875	4.79543	6.75014	2.61798	5.0189	15.7901	5.99924	10.1099	1.46681	11.1788	5.14914	8.87149	1.72291	0.607575
ENSMUSG00000039145	Camk1d	2	5298986	35.2668	28.3287	30.0147	26.9879	28.0397	39.1988	50.1009	31.913	26.5596	37.4712	29.4302	37.5324	1.2753	0.607678
ENSMUSG00000027338	Prnd	2	131953016	10.5591	13.7681	12.1644	8.98651	7.46331	7.51444	6.96241	7.20711	7.09575	4.42652	10.4556	6.70033	0.640837	0.607747
ENSMUSG00000037731	Themis2	4	132782899	11.3047	14.7415	8.13407	13.3732	19.4978	29.5415	36.2776	5.43197	14.9704	19.7076	13.3864	21.734	1.6236	0.608422
ENSMUSG00000028959	Fastk	5	24439901	78.8033	84.1176	95.2062	79.3863	79.0388	64.1402	48.9617	94.5277	73.3894	62.3268	82.4239	68.7547	0.83416	0.609911
ENSMUSG00000037922	Bank1	3	136054414	4.40738	6.50488	2.52048	5.2499	8.57262	11.954	23.5943	2.37508	4.28209	8.63846	5.4505	10.4393	1.9153	0.610899
ENSMUSG00000031996	Aplp2	9	31150874	267.284	263.533	279.9	297.425	265.779	369.731	290.44	303.45	342.995	271.485	272.313	319.387	1.17287	0.611345
ENSMUSG00000024290	Rock1	18	10066051	63.7022	65.6501	70.2702	70.3779	71.871	82.8084	100.375	66.9482	78.1211	77.7278	67.8023	82.5213	1.21709	0.612143
ENSMUSG00000000340	Dbt	3	116513141	19.4063	24.8365	22.0888	25.056	19.9964	23.3111	31.5795	28.9216	24.9916	29.5337	22.0674	27.9459	1.26639	0.612226
ENSMUSG00000022893	Adamts1	16	85795404	26.754	25.9124	20.5187	23.7121	14.1212	26.8413	26.1202	27.9352	31.5536	26.5871	21.9421	28.1067	1.28095	0.612226
ENSMUSG00000002844	Adprh	16	38445693	58.6385	47.0529	54.1368	49.689	54.3385	63.5745	60.5968	61.4924	59.8971	61.2055	52.2878	61.9738	1.18524	0.612792
ENSMUSG00000027654	Fam83d	2	158768114	11.7194	9.75949	5.97244	8.14829	8.83042	10.2055	10.9246	14.7085	14.108	13.5635	8.82422	12.7983	1.45036	0.612792
ENSMUSG00000028795	Ccdc28b	4	129619395	11.2705	14.5216	14.1218	12.5493	15.0289	18.4266	16.2155	21.1183	17.9263	17.0086	13.3871	18.2531	1.36348	0.612792
ENSMUSG00000031840	Rab3a	8	70755856	20.4408	19.2182	16.5977	18.4598	17.1435	13.3022	12.6413	14.2522	14.3211	11.8083	18.2077	13.3828	0.735004	0.612792
ENSMUSG00000034557	Zfyve9	4	108639262	39.5156	41.2591	40.9258	40.4925	38.9935	47.9923	41.6705	50.9466	54.0182	42.1295	39.8646	47.7845	1.19867	0.612792
ENSMUSG00000021217	Tshz3	7	36698250	18.2753	15.0726	18.1764	15.8862	10.6483	11.2449	9.42511	11.1959	11.0568	11.8793	15.4018	11.0528	0.71763	0.612968
ENSMUSG00000036473	Tbc1d24	17	24181244	37.5014	37.753	43.0581	47.1344	36.6015	29.1866	31.4042	35.7524	35.9421	29.9076	39.997	32.7403	0.818568	0.612968
ENSMUSG00000075415	Fnbp1	2	31028879	34.5487	40.5599	36.592	39.3429	43.0137	59.173	65.8522	31.2142	39.8174	49.466	38.538	50.003	1.2975	0.612968
ENSMUSG00000076135	NA	NA	NA	144.494	158.921	118.249	193.48	153.079	258.715	247.326	262.868	265.906	55.0905	152.797	220.132	1.44068	0.612968
ENSMUSG00000006333	Rps9	7	3704352	59.2845	48.6378	47.7838	48.7587	49.7459	37.4189	33.3441	40.0459	33.9686	58.1016	50.3918	40.8907	0.811455	0.613087
ENSMUSG00000094936	Rbm4	19	4785551	3.27514	3.15451	3.97067	3.40787	5.26989	4.66421	13.969	5.66454	4.59863	4.11954	3.78931	6.71484	1.77205	0.613741
ENSMUSG00000030579	Tyrobp	7	30413839	157.769	194.973	172.14	202.952	163.509	226.291	251.511	182.137	159.546	241.678	176.738	215.123	1.21718	0.613821
ENSMUSG00000032849	Abcc4	14	118484336	17.7111	20.4746	20.6092	19.0582	18.0723	25.5294	25.4289	22.1485	25.7978	23.063	18.9941	24.6951	1.30014	0.613935
ENSMUSG00000022090	Pdlim2	14	70164619	28.3311	29.164	31.4549	31.93	35.3197	42.0977	33.2405	43.1474	38.1489	31.8514	30.9997	37.9385	1.22384	0.615374
ENSMUSG00000022742	Cpox	16	58670428	48.4034	48.3273	48.9572	40.3794	44.2103	51.1463	74.5638	46.7281	53.4487	52.0937	45.5966	56.5213	1.2396	0.615939
ENSMUSG00000040850	Psme4	11	30771983	174.332	183.479	181.367	159.596	152.059	186.059	184.182	200.782	201.558	192.369	168.367	195.019	1.1583	0.616125
ENSMUSG00000049744	Arhgap15	2	43748889	12.0543	12.9546	7.43059	14.3489	21.1308	21.476	50.5026	6.60991	12.1662	22.6066	13.5753	23.3136	1.71735	0.616125
ENSMUSG00000078768	Zfp566	7	30077597	7.84926	8.27701	8.84024	8.9534	8.47804	3.68954	4.90042	7.72578	5.30437	4.18418	8.4	5.17683	0.61629	0.616394
ENSMUSG00000055491	Pprc1	19	46056591	75.4134	68.0565	70.7635	67.8769	54.4195	57.2241	48.8451	58.078	62.9843	49.8118	66.53	55.9248	0.840596	0.617181
ENSMUSG00000003134	Tbc1d8	1	39372352	16.3064	18.8128	16.3975	22.713	21.6896	27.8876	27.0657	15.498	22.9767	29.6348	19.0625	25.0228	1.31267	0.618515
ENSMUSG00000030513	Pcsk6	7	65862171	401.044	375.204	425.559	397.762	313.875	395.938	334.339	529.537	565.95	415.132	377.995	451.687	1.19495	0.620284
ENSMUSG00000031486	Gpr124	8	27085946	98.8049	83.6726	81.7437	86.6775	74.6842	93.2121	82.0787	110.502	112.378	100.124	84.2677	100.49	1.19251	0.620284
ENSMUSG00000051344	Plekhm3	1	64795040	26.5445	36.4196	27.9525	28.3591	26.8612	42.9972	38.6948	34.2269	34.1052	28.6959	28.968	36.129	1.2472	0.620284
ENSMUSG00000034059	Ypel4	2	84736825	18.0323	20.8974	15.5346	6.32387	9.92319	5.66056	13.3356	8.37836	7.08476	11.8186	13.9627	9.37864	0.67169	0.62076
ENSMUSG00000024079	Eif2ak2	17	78855142	13.8055	13.4452	14.055	16.601	11.1282	16.3835	24.434	15.6393	16.0942	18.8196	13.6583	18.5329	1.3569	0.621543
ENSMUSG00000029213	Commd8	5	72159876	52.6572	53.2014	51.6764	45.8521	50.2036	50.4315	66.927	60.5197	54.6129	65.2897	50.2521	60.2157	1.19827	0.623013
ENSMUSG00000014846	Tppp3	8	105467839	30.6053	21.293	36.8554	16.0641	18.3865	27.4123	15.6193	14.9751	14.197	15.884	24.242	17.7702	0.733036	0.624005
ENSMUSG00000024308	Tapbp	17	33915955	89.3827	85.7064	90.5719	83.6907	97.4825	121.249	110.458	100.287	90.0018	100.558	88.659	105.598	1.19106	0.624005
ENSMUSG00000029650	Slc46a3	5	147879136	7.35437	7.78476	5.46343	7.3925	7.35353	11.2523	16.0348	9.28842	6.1049	9.77091	7.01997	10.612	1.51169	0.624005
ENSMUSG00000090137	Uba52	8	70508335	7.38946	6.57592	6.16687	5.60786	9.27744	12.7413	6.52082	13.8284	8.33373	11.5614	6.96061	10.5978	1.52254	0.624005
ENSMUSG00000032127	Vps11	9	44348423	41.9974	47.9715	48.5969	42.1807	46.4102	57.8528	59.1414	51.021	52.2516	46.6316	45.0166	54.0152	1.19989	0.626116
ENSMUSG00000005763	Cd247	1	165788829	0.536663	0	0.142474	0.267354	0.474158	2.47856	2.08258	0.384034	0.591929	1.55139	0.283416	1.44572	5.10106	0.626598
ENSMUSG00000020268	Lyrm7	11	54841135	6.80137	6.22907	7.20884	6.47944	6.31171	3.25388	3.50865	5.01799	3.31074	4.04951	6.53756	3.8438	0.587956	0.626598
ENSMUSG00000020581	Agr2	12	35995517	0.156282	2.35208	2.12502	1.26248	1.38288	0.925816	0	0	0	0	1.4403	0.18611	0.129216	0.626598
ENSMUSG00000020894	Vamp2	11	69088626	136.66	131.465	157.468	125.276	110.447	119.863	92.3359	121.848	113.817	104.796	130.574	111.317	0.852515	0.626598
ENSMUSG00000022146	Osmr	15	6815374	31.8195	29.5254	34.9373	39.1918	24.5378	40.2853	37.5443	44.9693	38.2331	31.0821	31.6226	38.684	1.2233	0.626598
ENSMUSG00000023087	Ccrn4l	3	51225104	32.5712	25.3242	27.8977	26.5272	22.6654	22.8255	18.1598	20.2215	19.5648	23.1479	26.6957	20.9657	0.785359	0.626598
ENSMUSG00000027843	Ptpn22	3	103860404	16.8478	14.053	11.9067	16.8444	14.6214	23.2762	24.043	12.2286	16.9857	20.9061	14.7397	19.8145	1.3443	0.626598
ENSMUSG00000028544	Slc5a9	4	111877541	1.06995	0.427719	1.78174	3.29365	0.871921	0.398605	0.145177	0	0.128915	0.521802	1.46834	0.247623	0.168642	0.626598
ENSMUSG00000029020	Mfn2	4	147875392	53.9286	52.6728	56.8509	54.4826	51.2819	65.5335	59.1751	60.3498	69.6053	58.1584	53.313	63.3	1.18733	0.626598
ENSMUSG00000032220	Myo1e	9	70207701	120.974	125.898	126.036	130.492	101.074	147.195	128.471	136.888	154.765	128.42	119.583	140.777	1.17724	0.626598
ENSMUSG00000038760	Trhr	15	44197086	2.72874	1.31637	1.89658	1.01943	0.540039	0	0.168784	0.460979	0.618091	0	1.47257	0.251731	0.170946	0.626598
ENSMUSG00000044320	1700001O22Rik	2	30795698	1.42441	1.45474	1.82724	0.847926	1.64751	0.266422	0.160936	0.348522	0.149824	0.147823	1.42494	0.213973	0.150163	0.626598
ENSMUSG00000049303	Syt12	19	4447690	27.6395	27.2451	31.4251	36.7434	21.3774	22.5488	16.9193	25.8041	24.7021	21.827	28.5412	22.5003	0.788343	0.626598
ENSMUSG00000052962	Mrpl35	6	71816102	28.6167	25.1435	20.9442	25.821	21.817	31.7194	29.2497	30.2445	33.6348	26.0155	24.2504	30.4956	1.25753	0.626598
ENSMUSG00000056592	Zfp658	7	43564784	4.23755	6.99632	6.13763	7.50688	8.08389	5.17333	3.35295	3.79237	3.69416	3.0118	6.55128	3.8353	0.585428	0.626598
ENSMUSG00000062609	Kcnj15	16	95291827	24.8894	27.8083	35.4474	31.7449	25.0878	25.7141	17.2919	24.5649	24.7651	19.6313	28.6522	22.5501	0.787029	0.626598
ENSMUSG00000074577	Fam65c	2	167980826	39.687	45.9192	45.6187	43.6365	40.5641	33.6058	20.6882	50.8172	36.8387	31.3043	42.6655	34.6174	0.811367	0.626598
ENSMUSG00000097595	NA	NA	NA	1.43405	1.60826	1.20498	1.50859	1.06981	0.649563	0.363397	0.369395	0	0	1.35105	0.273776	0.20264	0.626598
ENSMUSG00000022194	Pabpn1	14	54892688	117.922	129.749	135.085	112.639	124.179	105.222	80.5189	132.647	99.2194	102.71	122.742	104.295	0.849708	0.626865
ENSMUSG00000024019	Ftsjd2	17	29663177	43.868	51.4475	40.4224	48.8746	46.3131	52.89	68.2866	41.465	57.6292	58.5774	45.8467	56.7838	1.23856	0.626865
ENSMUSG00000028465	Tln1	4	43531963	295.744	319.495	301.019	339.289	346.377	437.771	450.49	304.99	379.978	325.214	318.347	386.552	1.21425	0.626865
ENSMUSG00000028382	Ptbp3	4	59476886	175.016	199.951	165.588	196.757	219.101	236.835	379.138	178.004	188.56	222.405	190.359	246.196	1.29332	0.626872
ENSMUSG00000039414	Heatr5b	17	78753035	23.915	28.1464	29.7149	29.3835	26.0768	35.2861	38.3242	27.9803	35.1272	29.7666	27.1777	33.787	1.24319	0.626872
ENSMUSG00000091337	Eid1	2	125673192	209.691	171.767	204.602	178.853	180.426	188.578	195.093	239.724	250.941	209.819	187.089	219.016	1.17065	0.626872
ENSMUSG00000097417	NA	NA	NA	17.9538	14.0289	13.3345	15.9824	9.06563	21.8709	15.7654	15.7952	19.5259	19.4878	13.903	18.6974	1.34484	0.626872
ENSMUSG00000027642	Rpn2	2	157279323	347.273	327.912	333.146	315.469	327.123	352.873	325.932	411.012	409.891	360.976	327.273	375.492	1.14734	0.627433
ENSMUSG00000032370	Lactb	9	66955678	28.8588	33.3444	32.4594	31.3907	28.5942	20.3472	26.9042	22.5255	24.2605	26.0772	30.6247	24.3248	0.794286	0.627433
ENSMUSG00000054252	Fgfr3	5	33722409	189.355	198.369	198.537	177.019	180.402	133.336	93.8051	181.344	177.4	181.139	186.918	154.174	0.82482	0.627433
ENSMUSG00000024897	Apba1	19	23892806	11.3865	10.267	8.81463	10.7463	9.7746	16.0669	12.6945	11.3933	15.4734	15.2143	10.1107	14.3485	1.41914	0.628086
ENSMUSG00000032050	Rdx	9	52060892	204.869	204.362	202.354	203.42	203.162	211.065	242.185	243.147	248.73	213.395	201.913	234.473	1.16126	0.628731
ENSMUSG00000026826	Nr4a2	2	57108159	18.0369	15.4072	19.5551	12.1242	12.0408	18.6145	15.502	21.2355	24.4478	19.9692	15.2249	20.1341	1.32245	0.628918
ENSMUSG00000030122	Ptms	6	124914185	464.055	427.664	476.538	380.76	336.481	329.938	223.096	420.585	382.965	361.719	411.655	344.868	0.83776	0.628918
ENSMUSG00000062949	Atp11c	X	60225734	35.2665	32.8424	26.7223	34.0959	38.3672	40.7769	49.5099	36.4159	43.494	34.5287	33.2646	41.5503	1.24908	0.631118
ENSMUSG00000028745	Capzb	4	139193026	233.173	241.363	251.606	232.67	245.349	285.807	269.582	265.748	256.47	278.647	238.738	274.246	1.14873	0.631136
ENSMUSG00000043881	Kbtbd7	14	79426730	24.0729	18.4856	24.5027	19.5228	25.539	27.7318	32.373	17.7112	31.8479	31.5798	22.2229	28.7938	1.29569	0.631175
ENSMUSG00000025571	Tnrc6c	11	117700762	87.0491	82.7493	89.8253	85.9834	73.5248	75.32	68.8187	71.4384	69.6385	63.9669	82.9155	70.522	0.850529	0.632105
ENSMUSG00000009030	Pdcl	2	37351834	53.62	58.4969	63.7957	52.9888	59.3292	56.3367	82.0201	73.7638	65.8223	61.0068	57.1024	68.5421	1.20034	0.632997
ENSMUSG00000015355	Cd48	1	171682094	12.3485	19.3343	9.62038	20.9917	22.9009	30.4636	48.3716	8.91822	14.3949	30.274	17.012	27.1341	1.595	0.632997
ENSMUSG00000020459	Mtif2	11	29529936	26.6351	25.2227	34.4517	29.9832	26.4019	29.0227	31.0575	39.5595	37.3983	36.1919	28.2133	34.9211	1.23775	0.632997
ENSMUSG00000020898	Ctc1	11	69016133	30.0251	36.4654	32.6042	33.6774	32.421	28.0641	25.4035	27.3788	22.7597	26.9501	32.7521	26.314	0.803427	0.633295
ENSMUSG00000022270	Fam134b	15	25843344	52.3009	53.027	56.5435	59.5624	58.2805	64.3201	56.174	71.5103	71.5508	62.387	55.4755	65.7342	1.18492	0.633298
ENSMUSG00000022468	Endou	15	97712052	9.63946	8.56138	4.21815	7.80584	12.9049	6.34996	5.58003	5.37019	4.09775	5.42869	8.61449	5.40736	0.627705	0.633857
ENSMUSG00000025236	Adpgk	9	59291634	90.8374	76.3541	89.6287	110.674	99.1071	124.659	120.12	72.1703	108.37	150.257	92.6127	117.286	1.26641	0.634276
ENSMUSG00000036298	Slc2a13	15	91272157	40.265	36.4321	51.2179	35.9718	39.8419	34.4886	42.4397	59.9027	62.8061	47.5836	40.2719	49.8637	1.23818	0.634276
ENSMUSG00000047735	Samd9l	6	3372523	62.2228	80.9126	55.2407	87.7877	97.0947	103.458	154.423	66.3979	78.912	98.6317	76.4743	102.501	1.34034	0.634276
ENSMUSG00000002812	Flii	11	60714316	91.7587	94.3485	100.04	86.9942	92.0952	114.403	112.975	96.0621	112.486	103.866	92.1564	109.481	1.18799	0.634831
ENSMUSG00000022307	Oxr1	15	41535705	76.9152	79.0461	88.7198	87.6213	83.6719	95.5325	109.703	91.3394	96.7339	91.5981	82.4314	98.2901	1.19239	0.634831
ENSMUSG00000020003	Pex7	10	19860929	14.7515	14.5822	12.3058	19.6969	15.9795	21.7641	23.5667	19.0993	17.1695	19.4114	15.3567	20.4194	1.32968	0.635313
ENSMUSG00000021360	Gcnt2	13	40860355	16.207	21.8304	16.3471	17.0733	12.9818	25.7621	23.8128	15.649	19.6705	23.6684	16.7121	22.0262	1.31798	0.635313
ENSMUSG00000021466	Ptch1	13	63511536	92.7974	80.137	84.7487	75.5848	62.3476	42.5663	60.9851	74.8598	71.3498	70.1241	78.1621	64.5496	0.825842	0.635313
ENSMUSG00000025036	Sfxn2	19	46582503	19.2675	19.9033	21.6873	22.1126	17.2744	23.8422	21.7593	30.5955	26.7289	23.4152	19.8327	25.4188	1.28166	0.635313
ENSMUSG00000031708	Tecr	8	83571811	16.9791	15.6193	13.033	15.5874	16.3895	24.2865	16.3549	18.5169	20.4759	21.0974	15.4065	20.3375	1.32006	0.635313
ENSMUSG00000034848	Ttc21b	2	66184769	17.7054	14.7089	19.3348	16.0967	17.269	18.2779	19.2463	29.4735	22.9831	19.4947	16.8478	21.9852	1.30493	0.635313
ENSMUSG00000078122	NA	NA	NA	34.8785	30.833	24.4399	55.4835	58.1654	75.1559	116.207	10.5146	43.5608	87.4331	40.7329	68.7074	1.68678	0.635313
ENSMUSG00000026430	Rassf5	1	131178528	32.1252	31.0246	19.8855	30.1403	39.0125	58.0305	75.0664	22.2214	26.7106	34.2814	30.3386	44.1923	1.45664	0.635872
ENSMUSG00000056999	Ide	19	37270745	77.9212	77.3372	73.2759	80.1198	78.8098	81.4279	96.056	94.797	89.4583	89.9042	76.877	91.2928	1.18752	0.635872
ENSMUSG00000027435	Cd93	2	148441246	122.543	139.183	98.7981	129.478	125.13	180.364	232.263	100.891	134.83	129.778	122.294	159.121	1.30114	0.638313
ENSMUSG00000030711	Sult1a1	7	126673146	10.2698	8.37908	8.67239	14.7507	10.5378	17.428	17.0022	10.8104	12.763	14.187	10.4417	14.6397	1.40203	0.638313
ENSMUSG00000004356	Utp20	10	88746907	26.2551	23.8122	25.3329	25.0537	23.9434	28.5152	37.4355	27.9624	33.2558	25.1672	24.6401	30.907	1.25434	0.638397
ENSMUSG00000031558	Slit2	5	47985040	185.515	161.982	207.097	227.316	169.63	194.705	139.352	163.966	165.436	108.679	188.243	155.756	0.827419	0.639038
ENSMUSG00000031513	Leprotl1	8	34137725	83.6614	75.2251	84.0633	69.6359	66.575	81.838	76.6242	91.7948	93.1504	99.0431	74.9645	89.3316	1.19165	0.639743
ENSMUSG00000024219	Anks1	17	27909462	28.1452	28.9847	30.5802	26.7926	29.5143	39.3096	32.3422	30.5426	33.5713	38.4134	28.5363	35.2282	1.2345	0.640018
ENSMUSG00000026305	Lrrfip1	1	90998798	79.1513	82.029	76.5393	85.0588	81.4364	100.567	108.849	78.7458	94.8517	92.7255	80.2	96.6534	1.20515	0.640018
ENSMUSG00000027472	Pdrg1	2	153009657	89.3212	86.2608	91.649	81.9867	81.7018	85.4962	81.1124	126.95	102.199	108.253	85.3189	101.212	1.18628	0.640018
ENSMUSG00000021482	Aaed1	13	64292104	30.7688	32.5004	30.61	33.295	30.4374	21.3554	27.2263	28.1758	25.64	21.7318	31.2427	25.0527	0.801874	0.640367
ENSMUSG00000026219	Trip12	1	84724621	131.087	129.877	131.113	135.293	121.637	151.228	165.178	141.121	156.786	131.952	128.579	151.353	1.17712	0.640367
ENSMUSG00000090035	Galnt4	10	99108415	22.9896	22.0958	29.0262	26.2692	26.0096	31.6469	34.0718	26.5505	33.5169	28.0437	25.0267	31.2037	1.24682	0.640367
ENSMUSG00000074272	Ceacam1	7	25463784	0.628399	1.9733	1.06912	1.46253	2.24262	3.78135	8.13135	1.09757	1.67608	1.67871	1.47177	3.35521	2.27971	0.640672
ENSMUSG00000022878	Adipoq	16	23146680	17.8696	24.4982	19.0231	45.6224	52.187	88.104	101.956	6.31995	28.2135	60.2992	31.8881	58.6999	1.84081	0.641608
ENSMUSG00000001383	Zmat2	18	36793942	108.371	114.376	100.934	102.585	110.396	87.281	83.3338	100.894	79.7074	98.6297	106.514	90.5533	0.850151	0.642725
ENSMUSG00000022440	C1qtnf6	15	78524854	420.894	393.244	444.993	386.305	353.251	315.5	243.886	393.025	389.735	338.13	395.133	338.199	0.855911	0.64359
ENSMUSG00000014859	E2f4	8	105297741	60.493	54.5952	55.3054	47.4649	58.6086	43.7089	48.5257	45.3599	44.229	45.7508	54.8233	46.012	0.839277	0.64378
ENSMUSG00000086841	NA	NA	NA	53.0163	49.4838	49.0936	48.6459	61.827	43.6942	38.2385	52.126	36.2619	45.3774	52.0705	43.3122	0.831799	0.644802
ENSMUSG00000002897	Il17ra	6	120463329	46.259	48.6479	43.0694	45.6686	57.193	75.9439	80.369	32.7547	49.2804	71.0205	47.883	63.1364	1.31856	0.645197
ENSMUSG00000027363	Usp8	2	126718061	73.0822	74.0003	69.7743	64.4901	71.3105	86.083	95.1384	75.493	88.5099	69.1904	69.9259	84.0994	1.20269	0.645328
ENSMUSG00000026556	Vangl2	1	172004605	45.1347	40.8644	36.1385	42.8301	35.7332	31.6416	28.3215	37.5651	33.0768	32.3718	39.7723	32.8101	0.82495	0.646751
ENSMUSG00000027695	Pld1	3	28024194	21.6061	21.5344	19.4088	19.8541	19.4407	24.6595	25.3981	26.8648	25.2073	26.0641	20.1838	25.8733	1.28188	0.646751
ENSMUSG00000031842	Pde4c	8	70724526	2.53776	5.32937	2.65753	2.13861	4.9968	1.26237	3.25792	0.135186	1.37855	1.26984	3.5189	1.51147	0.42953	0.646751
ENSMUSG00000040037	Negr1	3	156562195	0.699445	1.06513	0.647027	2.66883	2.50567	3.92807	5.70856	2.03164	3.52638	2.7768	1.51899	3.66617	2.41356	0.646751
ENSMUSG00000041238	Rbbp8	18	11660833	21.2442	18.5976	20.0356	25.6935	23.8812	21.9151	33.8418	30.0339	25.0322	25.8045	21.7265	27.601	1.27038	0.646751
ENSMUSG00000061461	Smim20	5	53267244	43.3802	44.5803	42.3878	45.9584	46.3022	46.4833	47.817	59.4548	50.9749	55.9176	44.1689	52.5025	1.18868	0.646751
ENSMUSG00000062545	Tlr12	4	128615738	1.75212	0.949075	0.536312	1.49802	3.35371	3.06269	6.59841	0.649719	2.8634	3.94461	1.62295	3.52268	2.17054	0.646751
ENSMUSG00000069814	E130309D14Rik	11	74619762	2.24385	1.13676	2.09277	1.78328	0.728747	1.86057	4.27222	3.80638	3.75975	4.3072	1.56968	3.6427	2.32067	0.646751
ENSMUSG00000020694	Tlk2	11	105184214	62.6811	69.1981	65.3905	60.5225	59.6351	54.7105	52.0916	50.5491	53.98	51.7505	62.8767	53.2116	0.846286	0.6479
ENSMUSG00000026335	Pam	1	97795375	192.424	208.149	212.41	190.901	172.923	234.723	191.411	227.182	226.849	220.158	193.247	222.103	1.14932	0.64871
ENSMUSG00000030509	Asb7	7	66647789	23.2227	22.997	23.8818	26.6027	22.6512	25.3202	29.5538	29.9237	33.0636	28.4271	23.6475	29.5877	1.2512	0.64871
ENSMUSG00000035545	Leng8	7	4138751	151.904	173.071	187.277	162.617	173.44	158.08	126.862	159.867	145.484	128.142	168.102	144.716	0.860882	0.64871
ENSMUSG00000038276	Asic3	5	24413712	6.12774	6.71223	8.70199	8.68663	7.17313	11.2178	8.19168	16.8794	10.3428	8.12305	7.40212	10.9428	1.47834	0.64871
ENSMUSG00000050721	Plekho2	9	65556081	51.0468	50.8639	46.595	51.0828	55.2796	75.1702	79.0751	43.0345	49.0823	66.4881	50.6098	63.615	1.25697	0.64871
ENSMUSG00000064351	mt-Co1	MT	5328	13.1346	13.9148	10.1892	12.8174	9.5572	18.5726	14.383	17.6822	12.7491	16.7551	11.809	16.1153	1.36467	0.64871
ENSMUSG00000090112	Shprh	10	11151651	30.9459	30.6917	32.0997	32.8672	29.9133	34.7705	48.9062	37.7482	36.1617	31.3068	31.005	38.2547	1.23382	0.64871
ENSMUSG00000028454	Pigo	4	43017912	32.1136	35.5988	33.347	32.5677	36.1442	28.5518	24.9646	25.5934	27.9605	27.4986	33.6818	27.198	0.807498	0.648806
ENSMUSG00000017781	Pitpna	11	75588333	131.182	122.336	124.03	126.839	115.495	149.108	143.613	132.417	135.58	146.811	122.795	143.218	1.16632	0.650883
ENSMUSG00000025155	Dus1l	11	120789423	41.7545	40.654	50.2297	37.6135	44.0532	33.8321	32.7169	38.4454	35.9865	34.0531	42.42	35.2958	0.832056	0.650883
ENSMUSG00000028717	Tal1	4	115063131	50.3046	47.5969	35.5293	27.7491	45.3027	27.5619	45.2517	23.9721	25.3277	31.9418	41.0044	31.3255	0.763954	0.650883
ENSMUSG00000029056	Pank4	4	154964146	32.3964	39.0981	34.5553	38.2157	36.2591	28.8008	31.7322	29.5142	28.1797	26.2144	35.8114	29.1875	0.815033	0.650883
ENSMUSG00000030219	Erp27	6	136907466	2.70059	3.69818	1.33422	3.01346	1.47387	0.277502	0.978671	0.6013	0.859817	0.701402	2.4235	0.69687	0.287547	0.650883
ENSMUSG00000030670	Cyp2r1	7	114550275	0.959812	0.751629	0.376184	0.931526	1.02311	1.81785	2.55675	2.60738	2.45898	2.7395	0.805724	2.45997	3.05312	0.650883
ENSMUSG00000047415	Gpr68	12	100878189	16.1395	19.5637	24.9175	17.1102	17.8304	24.0246	20.275	33.1458	20.1398	23.2441	18.8858	24.193	1.28102	0.650883
ENSMUSG00000047419	Cmya5	13	93041317	4.40107	7.17573	6.00105	6.48019	3.98635	7.29722	8.24937	9.42794	11.0414	7.53881	5.54509	8.80088	1.58715	0.650883
ENSMUSG00000064329	Scn1a	2	66272888	5.85608	6.03247	7.47623	5.50138	3.60591	4.77927	5.54008	16.3904	9.85719	7.16974	5.61195	8.71564	1.55305	0.650883
ENSMUSG00000097212	D030062O11Rik	9	87730369	1.36723	0.181496	1.21966	0.747728	0.625639	2.31391	2.63295	2.23877	4.07815	0.824857	0.814163	2.45567	3.0162	0.650883
ENSMUSG00000083365	NA	NA	NA	1302.92	1711.67	1885.9	1847.62	1266.13	1040.99	1305	1557.01	1578.24	729.309	1582.41	1254.78	0.792956	0.651687
ENSMUSG00000001588	Acap1	11	69881628	27.5513	40.2292	34.8722	42.1527	55.1241	28.6122	40.8431	12.6743	25.3764	33.725	39.8487	28.8999	0.72524	0.65176
ENSMUSG00000024053	Emilin2	17	71252759	23.2292	23.2288	15.9511	17.6649	19.1364	34.286	44.0182	11.7451	17.8652	30.0918	19.687	28.2035	1.4326	0.652067
ENSMUSG00000016503	Gtf3a	5	146948781	9.58735	9.72862	9.86115	9.00364	10.3726	12.0094	10.6939	13.2676	15.6933	15.3107	9.6255	13.5287	1.40551	0.656048
ENSMUSG00000027652	Ralgapb	2	158420844	78.4794	78.566	79.4559	75.9222	71.0712	92.2386	99.5504	82.4825	89.2164	82.3701	75.9396	90.3745	1.19008	0.656281
ENSMUSG00000002771	Grin2d	7	45832783	19.6348	20.3667	23.0695	18.7488	16.6678	12.6966	11.103	18.0375	18.2624	12.6202	19.4655	14.6371	0.75195	0.657826
ENSMUSG00000039176	Polg	7	79449964	91.7828	92.9003	102.295	101.713	110.088	85.5295	76.3431	92.8083	82.2478	79.5931	98.9925	83.9207	0.847748	0.657826
ENSMUSG00000003662	Ciao1	2	127242800	37.2673	36.1744	35.5106	34.4183	35.8931	41.5287	38.1138	45.051	46.0625	41.155	35.5338	42.7695	1.20363	0.658108
ENSMUSG00000004100	Ppan	9	20888300	52.7929	57.592	50.221	48.4272	51.7951	38.5588	34.3329	57.12	45.13	40.9537	51.724	43.3612	0.838319	0.658108
ENSMUSG00000021904	Sema3g	14	31217911	10.3283	12.9761	9.36003	12.5409	9.22864	21.7481	12.9399	13.8292	13.1982	13.1789	10.7901	15.1001	1.39944	0.658108
ENSMUSG00000023484	Prph	15	99055207	3.1388	2.70791	4.58215	2.49104	2.50519	1.35115	0.914697	1.94886	0.618605	1.23466	3.04048	1.20851	0.397473	0.658108
ENSMUSG00000034216	Vps18	2	119289040	39.1627	39.0595	41.7425	39.0334	39.2261	51.3643	41.6628	43.3932	49.3761	46.4381	39.2692	46.9598	1.19585	0.658108
ENSMUSG00000038570	Fam154b	7	82634467	1.01036	0.968355	1.513	1.37895	0.870745	2.67264	2.69272	3.49628	2.78443	3.11553	1.13239	2.97108	2.62373	0.658108
ENSMUSG00000047996	Prrg1	X	78452690	10.8091	10.0225	10.7136	10.0503	13.0562	12.875	17.5118	16.3665	16.5617	10.8966	10.8476	15.0006	1.38286	0.658108
ENSMUSG00000050192	Eif5a2	3	28782052	21.1219	18.8218	24.1854	23.1027	16.6869	24.0472	22.3203	28.4114	25.3131	29.9262	20.5306	26.1939	1.27585	0.658108
ENSMUSG00000062007	Hsh2d	8	72193461	1.42842	1.17043	0.873273	1.49431	1.5432	3.31714	6.48621	0.659009	1.87173	2.23095	1.2944	2.99312	2.31236	0.658108
ENSMUSG00000090000	Ier3ip1	18	76930126	47.1063	50.8834	48.3379	41.7	41.1068	33.7149	25.3264	48.8939	40.839	38.5292	45.3516	37.5718	0.828455	0.658108
ENSMUSG00000005804	Bloc1s6	2	122738623	43.5093	36.0013	41.232	41.8332	42.0437	36.0802	33.2764	30.1873	32.6923	33.8683	40.5586	33.6045	0.828541	0.659241
ENSMUSG00000032648	Pygm	19	6384479	11.7515	10.9458	10.1343	9.75684	7.87842	8.94066	4.87344	7.03193	6.9854	5.15806	9.98062	6.64034	0.665323	0.659669
ENSMUSG00000078794	Dact3	7	16875425	66.1047	58.4843	69.099	60.8564	55.1914	40.4386	30.3072	71.8895	56.5445	51.7165	61.2489	50.1957	0.819537	0.659718
ENSMUSG00000005043	Sgsh	11	119346281	46.6474	40.9076	46.3025	47.3978	35.5671	39.0973	32.671	35.6444	34.2631	35.8746	42.8696	35.8273	0.835728	0.660936
ENSMUSG00000025579	Gaa	11	119270133	95.8197	94.7422	106.772	90.4146	81.3419	105.396	90.955	110.859	123.05	111.151	92.7227	109.402	1.17988	0.660936
ENSMUSG00000028896	Rcc1	4	132332830	62.4391	63.2934	61.7308	59.6184	66.6434	47.7506	52.9067	59.6447	49.1138	52.6726	62.2447	52.816	0.848521	0.660936
ENSMUSG00000042228	Lyn	4	3738730	65.5707	63.0008	59.9569	61.4824	85.114	96.2153	124.187	45.3782	74.0621	91.1065	66.6927	88.2165	1.32273	0.660936
ENSMUSG00000029290	Zfp326	5	105876683	32.8487	30.4292	24.4301	33.9393	29.8588	39.6337	44.4209	29.637	41.0892	30.3268	30.0779	37.6308	1.25111	0.662551
ENSMUSG00000026229	Psmd1	1	86064790	104.442	102.237	96.8865	103.937	86.8467	106.266	119.967	116.468	112.544	111.598	97.8968	114.633	1.17095	0.663238
ENSMUSG00000029513	Prkab1	5	116014652	64.8499	69.4302	63.0361	65.0135	56.2831	48.8208	48.549	54.6532	56.2798	57.0526	63.0992	53.5998	0.849452	0.664714
ENSMUSG00000024371	C2	17	34856430	17.4862	18.5759	24.275	19.7368	19.0145	17.106	15.1231	12.1306	16.0906	12.3396	19.5979	14.7512	0.752696	0.665298
ENSMUSG00000005483	Dnajb1	8	83608332	77.1583	76.758	77.3181	71.4672	73.7111	64.5105	64.485	64.3303	60.6563	61.4666	74.5835	63.7206	0.854353	0.666138
ENSMUSG00000041445	Mmrn2	14	34375615	19.886	24.6984	23.4038	23.4957	22.865	33.3404	32.7342	21.2679	29.6884	23.7174	22.667	28.5954	1.26154	0.666138
ENSMUSG00000039628	Hs3st6	17	24753086	4.72874	2.14241	0.667344	2.03781	1.32957	1.80826	2.51427	8.18939	3.89055	5.73919	2.16414	4.4076	2.03665	0.668166
ENSMUSG00000086564	Cd101	3	100993668	2.34065	1.90589	0.994288	3.18415	2.16212	7.49887	5.80977	1.28266	3.39078	3.2734	2.10731	4.3404	2.05969	0.668166
ENSMUSG00000018537	Pcgf2	11	97689990	25.761	24.5844	27.8173	18.9796	19.2556	20.5831	9.65306	22.6203	18.5925	17.5409	22.9901	17.8288	0.775499	0.669619
ENSMUSG00000040841	Six5	7	19094637	51.9386	57.5436	55.2085	47.7503	51.585	39.9302	28.813	62.2897	48.7222	36.3451	52.3083	43.2448	0.826729	0.669619
ENSMUSG00000022415	Syngr1	15	80091394	12.7215	14.1937	18.4334	14.2784	17.1864	9.60919	7.74415	13.8329	10.9846	12.2764	15.2163	10.9308	0.718359	0.669724
ENSMUSG00000043067	Dpy19l1	9	24414270	127.664	113.037	119.72	120.783	114.642	121.929	121.191	159.435	150.212	130.213	118.059	137.643	1.16589	0.669724
ENSMUSG00000032076	Cadm1	9	47530373	248	243.153	267.05	246.744	193.425	194.333	156.822	238.492	237.965	174.26	236.726	201.725	0.852147	0.669897
ENSMUSG00000024059	Clip4	17	71789883	10.0487	5.94911	13.1254	8.70088	7.58086	7.45208	4.92469	7.43756	5.17554	3.42135	8.95115	5.6986	0.636633	0.670144
ENSMUSG00000043740	B430306N03Rik	17	48316428	8.76106	12.1989	8.386	14.8606	16.0906	21.1928	27.2882	3.85644	16.5162	21.5404	12.0194	18.5753	1.54545	0.670144
ENSMUSG00000051149	Adnp	2	168182050	22.8779	36.6275	34.0663	45.2776	44.3762	19.4556	41.8145	16.4117	32.1112	16.0583	36.4492	25.7769	0.707201	0.670216
ENSMUSG00000036503	Rnf13	3	57764269	97.2817	79.4719	103.546	104.05	94.5112	97.6589	112.592	116.634	121.94	104.527	94.8278	111.941	1.18046	0.671267
ENSMUSG00000018750	Zbtb4	11	69775871	50.8289	57.1012	56.7097	57.212	49.4402	65.8675	56.8567	62.3325	67.8733	60.8169	53.7207	63.4087	1.18034	0.672288
ENSMUSG00000029071	Dvl1	4	155847735	105.431	115.231	118.34	95.6943	110.151	80.9461	59.5818	117.82	103.031	86.9945	107.947	89.9192	0.832992	0.672768
ENSMUSG00000015839	Nfe2l2	2	75675964	69.9852	73.4436	86.6896	78.3845	75.2874	112.059	107.869	75.61	79.315	80.155	75.9833	92.2959	1.21469	0.673643
ENSMUSG00000036528	Ppfibp2	7	107637247	58.8013	51.7372	57.5006	62.2037	60.2576	66.9859	56.201	79.158	77.51	59.2078	57.6116	68.293	1.1854	0.673988
ENSMUSG00000031875	Cmtm3	8	104340749	87.6748	86.5394	94.9339	82.5435	73.8908	107.1	73.6641	111.842	105.757	95.4685	84.1453	99.3539	1.18074	0.674162
ENSMUSG00000022064	Pibf1	14	99101050	7.71314	6.86172	9.94302	9.40322	10.9316	10.9386	12.876	13.5323	14.1509	10.7559	8.8961	12.5748	1.41352	0.674996
ENSMUSG00000061755	Bod1l	5	41788835	42.374	46.8687	42.7032	48.271	47.8566	54.9247	71.0789	48.8312	51.286	45.6384	45.2711	55.1511	1.21824	0.676368
ENSMUSG00000002043	Trappc6a	7	19508749	17.5088	18.5347	20.8279	14.7141	19.0238	21.1777	23.6755	26.3679	23.7105	19.9074	17.9426	23.1565	1.29058	0.676479
ENSMUSG00000013858	Tmem259	10	79977422	206.609	223.849	244.267	197.315	199.79	173.1	135.543	224.685	198.841	175.055	212.033	182.217	0.859379	0.677165
ENSMUSG00000022476	Polr3h	15	81916615	25.363	23.3568	26.5716	24.8469	25.5146	15.8167	17.6386	26.4977	19.7546	17.8406	24.8932	19.5864	0.786818	0.677484
ENSMUSG00000003363	Pld3	7	27532301	116.483	119.477	133.552	129.584	105.857	161.332	128.851	140.356	140.402	120.552	119.652	139.634	1.167	0.677723
ENSMUSG00000004668	Abca13	11	9191966	0.885798	2.42341	1.06629	4.56902	4.81911	5.68644	16.7019	0.683293	1.44293	5.88291	2.76023	6.26022	2.26801	0.677723
ENSMUSG00000024220	Zfp523	17	28189880	42.1356	47.4026	54.8473	46.7303	40.9017	35.9721	25.1882	50.4551	41.6914	36.4565	45.8691	38.0417	0.829354	0.677723
ENSMUSG00000031930	Wwp2	8	107452994	297.274	300.577	277.982	235.755	256.147	213.726	170.187	299.351	218.808	255.699	270.91	231.818	0.855702	0.677723
ENSMUSG00000036667	Fam115a	6	42673378	70.8464	68.6665	72.3476	72.085	60.4574	82.2127	66.4862	91.5259	93.3267	66.9318	68.152	80.7148	1.18433	0.677723
ENSMUSG00000040528	Milr1	11	106751284	5.03451	3.76293	3.29098	6.50061	6.61545	10.4142	14.2451	2.54515	3.97299	9.48241	5.01945	8.30918	1.6554	0.677723
ENSMUSG00000032688	Malt1	18	65431172	13.6161	16.3298	13.9392	19.8503	22.4058	24.5788	39.2417	15.636	17.3316	20.5811	17.1498	23.9117	1.39428	0.677819
ENSMUSG00000018199	Trove2	1	143757745	62.2882	52.2886	67.0921	55.9632	55.0276	57.5991	74.2307	68.0826	72.3241	65.8925	57.8804	68.4776	1.18309	0.682052
ENSMUSG00000029470	P2rx4	5	122707654	30.8329	30.8843	28.1019	31.4581	33.2428	39.8134	33.2421	36.6314	34.5085	40.0489	30.6751	37.1724	1.21181	0.682312
ENSMUSG00000038351	Sgsm2	11	74850810	18.6688	20.9766	18.4385	19.5326	15.7207	14.4312	9.94539	15.4245	14.891	13.9592	18.478	13.8163	0.747715	0.682312
ENSMUSG00000019975	Ikbip	10	91083127	171.844	168.68	179.071	168.703	149.182	115.361	117.618	187.74	155.527	128.307	165.705	141.439	0.85356	0.683345
ENSMUSG00000030157	Clec2d	6	129180681	29.1248	36.8734	29.6743	36.6414	48.1643	55.1722	62.4188	28.5945	40.1226	45.4577	35.961	47.2423	1.31371	0.683345
ENSMUSG00000036087	Slain2	5	72914625	63.8578	65.2582	72.6836	74.3464	72.9993	76.4781	90.9143	78.0788	85.6145	74.1188	69.234	82.134	1.18632	0.683345
ENSMUSG00000074151	Nlrc5	8	94472763	11.4671	17.492	16.385	14.2894	17.259	25.6532	33.1315	12.5896	13.9385	18.8869	15.2545	21.2143	1.39069	0.683345
ENSMUSG00000020680	Taf15	11	83473200	43.4822	41.9299	42.6993	44.8091	39.7308	47.3092	59.5362	48.139	43.8851	50.696	42.1236	50.5067	1.19901	0.683402
ENSMUSG00000047767	Atg16l2	7	101289850	25.6056	29.585	30.6552	31.0764	29.081	20	21.8411	31.4746	20.4746	21.5743	28.9338	23.1406	0.799779	0.684736
ENSMUSG00000026827	Gpd2	2	57267981	20.8119	19.6217	18.1253	21.1749	21.8525	26.9911	33.7142	16.0074	24.0277	28.3053	20.1648	26.2919	1.30386	0.686
ENSMUSG00000039361	Picalm	7	90130573	363.626	345.971	347.531	320.404	316.402	371.694	394.452	374.999	369.656	374.926	335.471	381.71	1.13783	0.686
ENSMUSG00000059182	Skap2	6	51860010	28.4394	30.5196	25.0849	31.7839	29.4442	36.8412	36.2582	34.4714	35.792	31.2141	28.8384	35.295	1.22389	0.686
ENSMUSG00000050761	Gp1bb	16	18620725	58.2968	58.838	68.0061	59.8032	82.7083	56.4794	44.1841	57.9759	54.128	56.9806	65.1123	54.3431	0.834605	0.686529
ENSMUSG00000005225	Plekha8	6	54595432	24.8748	20.5829	25.4511	21.0511	18.6988	14.6356	11.9448	19.3262	23.3761	13.7198	21.8669	16.7386	0.765476	0.68806
ENSMUSG00000008683	Rps15a	7	118109103	9.48241	11.7063	6.2327	10.344	7.15661	11.4833	12.6322	14.698	12.8512	12.3835	8.91252	12.9077	1.44827	0.68806
ENSMUSG00000022892	App	16	84955334	617.23	587.451	679.357	607.187	580.9	708.489	612.822	666.897	803.537	655.471	607.97	698.564	1.14901	0.68806
ENSMUSG00000033386	Frrs1	3	116878255	13.6307	14.3981	15.0404	12.0808	8.98424	17.2695	20.4378	13.531	15.7674	16.6324	12.66	16.9657	1.34011	0.68806
ENSMUSG00000041729	Coro2b	9	62421285	9.82342	8.78882	10.1175	7.28545	9.23446	15.741	9.62365	11.9745	14.4799	11.6423	8.95767	12.8112	1.43019	0.68806
ENSMUSG00000059554	Ccdc28a	10	18214127	11.2083	12.1785	13.8771	14.8261	12.7028	7.85722	6.67524	13.4504	11.0849	5.93746	12.8344	9.02248	0.702991	0.68806
ENSMUSG00000051048	P4ha3	7	100285533	30.2057	20.0282	24.5385	21.5073	22.3685	34.7701	24.2124	28.6829	31.2897	26.0873	23.4806	29.2725	1.24667	0.690599
ENSMUSG00000097078	ENSMUSG00000070923	4	88721974	13.489	16.3662	10.9674	19.2829	17.8121	18.0255	20.079	25.4421	18.3238	18.203	15.5067	20.1165	1.29728	0.691001
ENSMUSG00000003955	Fam162a	16	36044002	71.4562	64.1114	63.3496	58.6037	58.0798	46.2538	40.8313	64.7464	54.9963	57.1319	62.4928	53.0461	0.848836	0.691359
ENSMUSG00000038227	Hoxa9	6	52224247	40.1	50.8293	53.127	51.8775	42.6335	41.345	28.3901	48.8905	44.8737	32.0172	47.2122	39.2765	0.831915	0.691359
ENSMUSG00000046671	Mtfr1l	4	134526410	85.4262	82.5072	90.4197	83.1566	83.0537	89.0366	83.7534	120.356	100.237	96.375	84.0915	98.4544	1.1708	0.691805
ENSMUSG00000040322	Slc25a24	3	109123205	66.9928	71.0241	78.036	68.6216	62.5364	73.6156	79.0376	77.9362	85.4771	81.3949	68.6818	80.4563	1.17144	0.692993
ENSMUSG00000059851	Suv420h2	7	4741872	55.9857	62.687	62.6783	52.0117	56.7757	48.7962	37.9068	55.0396	45.1959	54.37	57.4649	48.5131	0.844222	0.692993
ENSMUSG00000064368	mt-Nd6	MT	13555	768.65	817.445	754.727	637.769	584.291	853.142	625.151	914.209	804.269	827.973	704.296	809.241	1.14901	0.693079
ENSMUSG00000003352	Cacnb3	15	98632479	43.1418	35.0258	44.1172	29.4955	31.578	44.7518	26.7714	52.8954	58.9319	41.0167	36.2104	45.1476	1.24681	0.693315
ENSMUSG00000020570	Sypl	12	32953968	45.4802	45.009	46.5206	42.9799	48.5022	57.1848	59.8881	43.7677	49.4148	57.3247	45.3115	54.2801	1.19793	0.693315
ENSMUSG00000022680	Pdxdc1	16	13834817	135.092	131.958	146.798	129.994	140.029	141.633	135.4	189.238	170.75	144.824	135.52	157.363	1.16118	0.693615
ENSMUSG00000029455	Aldh2	5	121567994	141.815	140.301	135.361	146.083	160.481	224.43	203.05	114.258	158.19	175.624	143.864	178.433	1.24029	0.693615
ENSMUSG00000093930	Hmgcs1	13	119699674	207.38	190.415	193.616	190.906	143.974	120.934	121.135	178.242	147.479	197.359	183.034	153.878	0.840705	0.693615
ENSMUSG00000022177	Haus4	14	54542077	18.3261	14.2976	14.0489	18.5115	20.0257	22.277	24.0264	20.3513	19.0433	23.2044	16.9335	22.0169	1.3002	0.694825
ENSMUSG00000026832	Cytip	2	58133730	27.1036	32.936	17.8254	29.4275	53.9931	67.5625	119.732	11.7018	24.7254	43.3389	32.3096	55.0927	1.70515	0.694825
ENSMUSG00000015568	Lpl	8	68880753	157.096	168.332	135.072	266.328	245.308	350.645	355.455	121.393	212.586	271.227	194.223	268.816	1.38406	0.696589
ENSMUSG00000020787	P2rx1	11	72999315	7.35504	13.2936	10.355	13.6534	25.2634	10.2764	14.3319	3.78202	6.7528	8.41225	13.986	8.89792	0.636201	0.697144
ENSMUSG00000026701	Prdx6	1	161241724	18.4279	20.4132	18.1691	19.9603	16.9013	25.1249	20.4293	22.4823	22.5101	27.928	18.5966	23.9147	1.28597	0.697144
ENSMUSG00000035439	Haus8	8	71251397	13.4381	14.3807	13.5971	9.46089	13.6349	14.7774	14.8017	20.0085	15.7915	20.0017	12.7837	17.1759	1.34358	0.697144
ENSMUSG00000071713	Csf2rb	15	78335207	13.0937	12.4403	11.8587	13.7147	13.2504	18.4868	18.1231	10.4497	15.5501	21.7153	12.7652	17.1386	1.3426	0.697144
ENSMUSG00000079429	Mroh2a	1	88228068	5.73857	5.84966	4.19692	5.53496	4.74719	6.01485	8.69969	8.65263	9.18214	7.84016	5.16947	8.1645	1.57937	0.697435
ENSMUSG00000047213	Ythdf3	3	16183497	119.382	125.233	129.957	131.437	119.837	143.027	168.687	131.323	154.414	124.544	123.998	146.679	1.18292	0.69907
ENSMUSG00000020102	Slc16a7	10	125228015	25.64	31.9234	29.3771	30.7094	21.3698	20.6161	22.4898	24.7183	19.4331	22.1224	27.4922	22.035	0.801502	0.699321
ENSMUSG00000028264	Spaca1	4	34025110	2.53612	1.85902	1.29862	0.840008	2.67586	4.38501	3.76551	3.85103	3.63463	3.34262	1.83315	3.82931	2.08893	0.699321
ENSMUSG00000031925	Maml2	9	13619990	12.4776	15.8196	15.7983	14.0775	14.072	20.4974	22.6384	16.83	17.0732	16.3632	14.3082	18.9096	1.32159	0.699321
ENSMUSG00000032199	Polr2m	9	71479400	216.203	193.434	201.162	198.172	181.42	156.382	147.542	178.199	186.146	174.598	196.102	170.26	0.868219	0.699321
ENSMUSG00000036560	Lgi4	7	31060021	1.27704	2.7621	2.00989	1.16332	1.54653	3.14292	4.60395	2.83815	4.59011	3.32626	1.73298	3.76266	2.1712	0.699321
ENSMUSG00000038879	Nipal2	15	34575462	1.54867	1.77426	1.6837	1.47922	2.18533	4.12344	2.91484	4.19567	4.26144	3.7437	1.72149	3.87582	2.25143	0.699321
ENSMUSG00000044244	Il20rb	9	100459128	1.48403	2.54541	2.48555	1.09505	1.43506	3.34528	3.62444	4.62894	3.72468	3.32439	1.7849	3.75298	2.10263	0.699321
ENSMUSG00000001025	S100a6	3	90613767	317.927	239.222	292.559	286.852	255.496	375.012	252.672	317.218	315.629	322.579	275.446	319.275	1.15912	0.699772
ENSMUSG00000001123	Lgals9	11	78963398	40.9079	35.7368	29.028	39.0147	65.7534	86.8302	125.343	23.9369	29.4343	52.3352	42.0575	65.2181	1.55069	0.699772
ENSMUSG00000030649	Anapc15	7	101897733	10.2216	6.5043	10.4357	7.91436	10.9654	11.9514	11.4506	13.4626	13.1796	14.1292	9.123	12.9453	1.41897	0.699772
ENSMUSG00000043635	Adamts3	5	89677367	41.104	43.4775	39.3853	36.0556	35.8177	40.6798	36.5482	50.3224	48.572	54.3852	38.785	46.4542	1.19773	0.699772
ENSMUSG00000027298	Tyro3	2	119798963	18.9334	14.2224	18.2284	12.3167	15.9504	13.4539	8.08541	11.1686	12.2899	12.4626	15.7584	11.5853	0.735181	0.700031
ENSMUSG00000076609	Igkc	6	70726435	73.853	130.253	62.8008	119.852	260.274	297.073	517.894	43.1333	85.8016	200.254	130.693	237.191	1.81487	0.700031
ENSMUSG00000020576	Nbas	12	13269151	51.6181	46.9381	48.6931	51.2967	53.3024	55.0147	58.0311	65.0662	67.3359	49.1038	49.965	59.495	1.19073	0.70052
ENSMUSG00000050910	Cdr2l	11	115382323	154.105	135.231	154.798	142.489	130.961	112.982	92.3746	138.658	150.968	98.8383	141.974	119.724	0.843281	0.701123
ENSMUSG00000036867	Smad6	9	63953527	97.6677	79.3227	104.678	107.864	91.6354	70.5199	52.943	76.9732	111.248	69.5066	95.2428	77.1712	0.810258	0.701398
ENSMUSG00000026121	Sema4c	1	36549542	51.4911	54.3532	53.9637	50.3478	41.2498	46.1083	33.0274	43.8443	46.7716	38.0817	49.7135	41.9121	0.843073	0.701461
ENSMUSG00000049551	Fzd9	5	135249254	47.3047	39.0455	40.0436	41.2029	33.1383	25.1037	20.1389	42.5013	34.7958	38.6088	39.7094	32.3132	0.813742	0.701461
ENSMUSG00000073982	Rhog	7	102239672	18.8715	16.6783	16.3162	21.2649	22.1058	30.8742	30.0838	14.6751	19.3754	28.2991	18.9235	25.073	1.32497	0.701461
ENSMUSG00000024621	Csf1r	18	61105950	341.789	327.417	391.753	389.566	287.096	435.76	362.549	380.501	396.745	372.264	343.294	393.9	1.14741	0.702675
ENSMUSG00000001018	Snapin	3	90489495	21.0436	22.288	21.2042	22.8182	25.0873	27.0347	24.1776	30.9231	27.6415	28.5718	22.3219	27.8659	1.24837	0.703159
ENSMUSG00000020282	Rhbdf1	11	32209807	71.7487	77.2681	82.1537	68.827	63.2111	61.4611	40.2132	78.8848	62.6401	59.9819	71.8148	60.7421	0.845815	0.703159
ENSMUSG00000024440	Pcdh12	18	38268808	15.5696	17.2002	16.4335	18.6039	12.5178	19.5762	17.8653	19.9819	26.2476	17.8315	15.8895	20.537	1.29249	0.703159
ENSMUSG00000025597	Klhl4	X	114474424	3.25159	4.35872	2.76518	1.84752	2.96566	7.13208	5.45627	3.70386	5.79801	4.6878	3.01101	5.43362	1.80458	0.703159
ENSMUSG00000040264	Gbp5	3	142500557	1.95021	2.97948	1.17544	1.2668	3.63639	4.37922	9.62714	2.36985	2.5585	2.6052	2.19995	4.39801	1.99914	0.703159
[truncated: 13,871 more rows]
