# Supplementary material for: The Genetic Basis of Baculum Size and Shape Variation in Mice
Source: G3 (Bethesda). 2016 Mar 1;6(5):1141–51. doi: 10.1534/g3.116.027888 (PMC4856068; doi:10.1534/g3.116.027888)
Supplement: Supplemental Material [file supp_g3.116.027888_SuppTable2.csv]

QTL_phenotype	QTL_region	ENSEMBL_81_gene	common_name	n_missense	missense_variants
size	chr1:136317917-150059940	ENSMUSG00000033898	Cfhr2	5	rs3670219|rs6233562|rs6233591|rs13476139|rs49160997
size	chr1:136317917-150059940	ENSMUSG00000026395	Ptprc	2	rs13467308|rs33601820
size	chr1:136317917-150059940	ENSMUSG00000026398	Nr5a2	1	rs16785560
size	chr1:136317917-150059940	ENSMUSG00000063681	Crb1	4	rs13476137|rs30925219|rs30926079|rs31931317
size	chr1:136317917-150059940	ENSMUSG00000041498	Kif14	8	rs31149596|rs31343464|rs31477062|rs32330511|rs32540095|rs33596371|rs33594901|rs33591711
size	chr1:136317917-150059940	ENSMUSG00000026404	Ddx59	1	rs31374585
size	chr1:136317917-150059940	ENSMUSG00000026365	Cfh	11	rs31728142|rs32512169|rs36947627|rs37775108|rs37714028|rs38667088|rs47243730|rs49714337|rs49983695|rs50779822|rs108899218
size	chr1:136317917-150059940	ENSMUSG00000079283	2310009B15Rik	1	rs31912770
size	chr1:136317917-150059940	ENSMUSG00000070594	Gm4788	28	rs32070790|rs45707243|rs45703347|rs46147881|rs46927945|rs47106286|rs47864723|rs47977620|rs48037305|rs48673390|rs49309958|rs49582419|rs49714337|rs49776684|rs49749653|rs50040418|rs49898974|rs50321917|rs50422308|rs50330420|rs50727546|rs50706828|rs50965355|rs51081162|rs51260266|rs51904169|rs52041771|rs108899218
size	chr1:136317917-150059940	ENSMUSG00000033952	Aspm	2	rs32541593|rs47988436
size	chr1:136317917-150059940	ENSMUSG00000057037	Cfhr1	1	rs47130359
size	chr12:57952641-76378312	ENSMUSG00000045930	Clec14a	1	rs13465063
size	chr12:57952641-76378312	ENSMUSG00000021069	Pygl	1	rs13467444
size	chr12:57952641-76378312	ENSMUSG00000021055	Esr2	2	rs16820777|rs48183445
size	chr12:57952641-76378312	ENSMUSG00000066487	Gm5786	12	rs27279066|rs27898723|rs27898724|rs33113870|rs36416860|rs38650685|rs47456536|rs47682596|rs49613506|rs107645581|rs108704500|rs36480909
size	chr12:57952641-76378312	ENSMUSG00000046768	Rhoj	1	rs29132456
size	chr12:57952641-76378312	ENSMUSG00000021068	Nin	4	rs29149025|rs29192398|rs29159683|rs32225358
size	chr12:57952641-76378312	ENSMUSG00000063450	Syne2	18	rs29182228|rs29211141|rs29188142|rs29197901|rs29190035|rs46100745|rs46545336|rs46494633|rs47530195|rs47975304|rs48314071|rs48361560|rs49258404|rs49723840|rs51072474|rs51113632|rs51701751|rs51743451
size	chr12:57952641-76378312	ENSMUSG00000090121	Abhd12b	1	rs29173916
size	chr12:57952641-76378312	ENSMUSG00000044548	Dact1	2	rs29185339|rs29222974
size	chr12:57952641-76378312	ENSMUSG00000021056	Tex21	5	rs29133537|rs46432952|rs47101676|rs108043629|rs108851916
size	chr12:57952641-76378312	ENSMUSG00000043060	Fscb	2	rs29133794|rs29192255
size	chr12:57952641-76378312	ENSMUSG00000048285	Frmd6	1	rs30346304
size	chr12:57952641-76378312	ENSMUSG00000034601	2700049A03Rik	1	rs47075219
size	chr12:57952641-76378312	ENSMUSG00000021057	Akap5	2	rs49124438|rs51943323
shape	chr2:154694520-161740303	ENSMUSG00000027649	Ctnnbl1	1	rs3670912
shape	chr2:154694520-161740303	ENSMUSG00000074643	Cpne1	4	rs4221935|rs4221936|rs4221937|rs27324857
shape	chr2:154694520-161740303	ENSMUSG00000027637	1110008F13Rik	1	rs13473072
shape	chr2:154694520-161740303	ENSMUSG00000027642	Rpn2	2	rs13461104|rs27338302
shape	chr2:154694520-161740303	ENSMUSG00000037761	Actr5	1	rs13467411
shape	chr2:154694520-161740303	ENSMUSG00000027654	Fam83d	3	rs27305321|rs27305323|rs27305376
shape	chr2:154694520-161740303	ENSMUSG00000044405	Adig	1	rs27319495
shape	chr2:154694520-161740303	ENSMUSG00000037754	Ppp1r16b	1	rs27320090
shape	chr2:154694520-161740303	ENSMUSG00000052922	Bpi	3	rs27303943|rs45863699|rs48239330
shape	chr2:154694520-161740303	ENSMUSG00000074625	Arhgap40	2	rs27304572|rs33699443
shape	chr2:154694520-161740303	ENSMUSG00000027650	Tti1	1	rs27309098
shape	chr2:154694520-161740303	ENSMUSG00000037813	D630003M21Rik	4	rs27320369|rs29538638|rs48146040|rs49402512
shape	chr2:154694520-161740303	ENSMUSG00000063019	Manbal	1	rs27307163
shape	chr2:154694520-161740303	ENSMUSG00000055485	Soga1	5	rs27322714|rs27322739|rs27322802|rs32861645|rs32950769
shape	chr2:154694520-161740303	ENSMUSG00000027641	Rbl1	4	rs27357510|rs27357519|rs27338555|rs27338556
shape	chr2:154694520-161740303	ENSMUSG00000027639	Samhd1	2	rs27308035|rs27308049
shape	chr2:154694520-161740303	ENSMUSG00000074652	Myh7b	2	rs27308701|rs27308725
shape	chr2:154694520-161740303	ENSMUSG00000016933	Plcg1	1	rs27303584
shape	chr2:154694520-161740303	ENSMUSG00000061689	Dlgap4	2	rs27324237|rs28212786
shape	chr2:154694520-161740303	ENSMUSG00000074627	Mroh8	1	rs27338448
shape	chr2:154694520-161740303	ENSMUSG00000074656	Eif2s2	2	rs31265016|rs48724856
shape	chr2:154694520-161740303	ENSMUSG00000038116	Phf20	1	rs32366136
shape	chr2:154694520-161740303	ENSMUSG00000027652	Ralgapb	1	rs33629994
shape	chr2:154694520-161740303	ENSMUSG00000098640	Gm14214	2	rs36844131|rs37096520
shape	chr2:154694520-161740303	ENSMUSG00000084897	Gm14226	7	rs47118340|rs46960320|rs47253054|rs107621504|rs108426238|rs108648813|rs108633307
shape	chr2:154694520-161740303	ENSMUSG00000038085	Cnbd2	3	rs48175489|rs108323637|rs108931054
shape	chr2:154694520-161740303	ENSMUSG00000050700	Emilin3	1	rs51242343
