# Supplementary material for: The Genetic Basis of Baculum Size and Shape Variation in Mice
Source: G3 (Bethesda). 2016 Mar 1;6(5):1141–51. doi: 10.1534/g3.116.027888 (PMC4856068; doi:10.1534/g3.116.027888)
Supplement: Supplemental Material [file supp_g3.116.027888_SuppTable3.xlsx]

## Sheet: Sheet1
Gene	ENSEMBL	Location	C57_average_expression_FPKM	DBA_average_expression_FPKM	Highly_expressed	Differential_expressed	Missense_Varient	Number_of_SNPs	dN/dS(compared to 1:1 R. norvegicus)	SNP_IDs	Alleles (C57/DBA)	Potential_relevance	Soruce
Ptprc	ENSMUSG00000026395	1:138062861-138175708	145.232	79.5141	X		X	2	0.52308	rs13467308; rs33601820	A/T; A/C	Osteoclast activity	(Shivtiel et al. 2008)
Mafb	ENSMUSG00000074622	2:160363703-160367065	151.111	116.506	X				0.05375			Abnormal ossification in inner ear	(Deol 1964)
Tgm2	ENSMUSG00000037820	2:158116402-158146436	126.965	134.141	X				0.08512			Bone development	(Iismaa et al. 2009)
Hif1a	ENSMUSG00000021109	12:73901375-73947530	154.033	146.277	X				0.06908			Abnormal bone development and decreased embryo size; Chondrocyte survival in bone development; Bone development	(Schipani et al. 2001); (ZELZER et al. 2004); (TOWLER 2007)
Mgat2	ENSMUSG00000043998	12:69184157-69186770	131.304	127.799	X				0.13859			Reduced bone mineral desnity, delayed ossification, decreased body size	(Wang et al. 2001)
Sec23a	ENSMUSG00000020986	12:58958383-59012017	224.419	218.88	X				NA			Chondrogenesis regulation	(Saito et al. 2009)
Arf6	ENSMUSG00000044147	12:69372150-69375979	179.673	174.681	X				NA			Osteoclast activity	(Heckel et al. 2009)
Cfhr2	ENSMUSG00000033898	1:139804167-139858702	NA	NA			X	5	NA	rs13476139; rs3670219; rs49160997; rs6233562; rs6233591	T/C; C/T; A/G; A/G; A/C	Regulation of bone mass	(Ayturk et al. 2013)
Plcg1	ENSMUSG00000016933	2:154694520-161740303	115.722	115.678			X	1	0.04369	rs27303584	G/A	Abnormal ebryonic growth; Abnormal adult growth	(Ji et al. 1997); (FU et al. 2010)
Kif14	ENSMUSG00000041498	1:136466343-136531511	16.5345	15.8071			X	8	0.25621	rs31149596; rs31343464; rs31477062; rs32330511; rs32540095; rs33596371; rs33594901; rs33591711	A/G; A/G; T/C; G/A; T/C; A/G; A/T; C/T	Decreased body size; Abnormal cranial morphology	(Fujikura et al. 2013)
Aspm	ENSMUSG00000033952	1:139454772-139494091	39.8398	35.2017			X	2	0.30814	rs32541593; rs47988436	G/A; G/A	Decreased body weight	(Pulvers et al. 2010)
Rhoj	ENSMUSG00000046768	12:75308322-75401456	25.5688	21.4391			X	1	0.04789	rs29132456	A/G	Abnormal embryonic growth	(Fukushima et al. 2011)
Dact1	ENSMUSG00000044548	12:71309884-71320107	24.0342	28.0155			X	2	0.13914	rs29185339; rs29222974	C/T; G/C	Absent external genitalia, abnormal bone morphology	(Wen et al. 2010)
2700049A03Rik	ENSMUSG00000034601	12:71136848-71243303	12.6692	12.1537			X	1	0.31857	rs47075219	G/A	Numerous skeletal abnormalities	(Bangs et al. 2011)
Rbl1	ENSMUSG00000027641	2:157145893-157204534	43.2537	38.803			X	4	0.08682	rs27357510; rs27357519; rs27338555; rs27338556	G/T; C/T; C/G; A/C	Decreased body size; Increased long bone diameter	(Scimè et al. 2005); (COBRINIK et al. 1996)
